# Supplementary material for: Oxygen-independent organic photosensitizer with ultralow-power NIR photoexcitation for tumor-specific photodynamic therapy
Source: Nat Commun. 2024 Mar 21;15:2530. doi: 10.1038/s41467-024-46768-w (PMC10957938; doi:10.1038/s41467-024-46768-w)
Supplement: Supplementary file 4 — Source Data [file 41467_2024_46768_MOESM4_ESM.xlsx]

## Sheet: Fig. 1f
NTalk			NTgly			NTOalk
Dimeter (nm)	Number (%)		Dimeter (nm)	Number (%)		Dimeter (nm)	Number (%)
0.3	0		0.3	0		0.3	0
0.3489	0		0.3489	0		0.3489	0
0.4057	0		0.4057	0		0.4057	0
0.4718	0		0.4718	0		0.4718	0
0.5487	0		0.5487	0		0.5487	0
0.6381	0		0.6381	0		0.6381	0
0.742	0		0.742	0		0.742	0
0.8629	0		0.8629	0		0.8629	0
1.003	0		1.003	0		1.003	0
1.167	0		1.167	0		1.167	0
1.357	0		1.357	0		1.357	0
1.578	0		1.578	0		1.578	0
1.835	0		1.835	0		1.835	0
2.134	0		2.134	0		2.134	0
2.482	0		2.482	0		2.482	0
2.886	0		2.886	0		2.886	0
3.357	0		3.357	0		3.357	0
3.903	0		3.903	0		3.903	0
4.539	0		4.539	0		4.539	0
5.279	0		5.279	0		5.279	0
6.139	0		6.139	0		6.139	0
7.139	0		7.139	0		7.139	0
8.302	0		8.302	0		8.302	0
9.655	0		9.655	0		9.655	0
11.23	0		11.23	0		11.23	0
13.06	0		13.06	0		13.06	0
15.18	0		15.18	0		15.18	0
17.66	0		17.66	0		17.66	0
20.53	0		20.53	0		20.53	0
23.88	5.142		23.88	0		23.88	0
27.77	17.01		27.77	4.991		27.77	3.916
32.3	24.14		32.3	16.64		32.3	16.87
37.56	21.47		37.56	23.88		37.56	29.01
43.68	14.89		43.68	21.5		43.68	26.47
50.79	8.809		50.79	15.07		50.79	14.94
59.07	4.642		59.07	9.004		59.07	5.865
68.69	2.234		68.69	4.793		68.69	1.562
79.88	0.9962		79.88	2.332		79.88	0.219
92.89	0.4153		92.89	1.054		92.89	0.03038
108	0.1626		108	0.4476		108	0.1061
125.6	0.05988		125.6	0.1799		125.6	0.167
146.1	0.02062		146.1	0.06887		146.1	0.1786
169.9	0.00651		169.9	0.02515		169.9	0.1658
197.6	0.00174		197.6	0.00847		197.6	0.1467
229.8	0.0003017		229.8	0.0022		229.8	0.122

## Sheet: Fig.1g
NTalk		NTOalk		NTgly
Wavelength (nm)	Normalized absorbance	Wavelength (nm)	Normalized absorbance	Wavelength (nm)	Normalized absorbance
550	0.23214	550	0.00714	550	0.06122
551	0.23214	551	0.00714	552	0.06122
552	0.23214	552	0.00714	554	0.08163
553	0.23214	553	0.00714	556	0.08163
554	0.23214	554	0.00714	558	0.08163
555	0.25	555	0	560	0.10204
556	0.25	556	0.00714	562	0.10204
557	0.25	557	0.00714	564	0.12245
558	0.25	558	0.00714	566	0.12245
559	0.25	559	0	568	0.12245
560	0.25	560	0	570	0.14286
561	0.26786	561	0	572	0.16327
562	0.26786	562	0	574	0.16327
563	0.26786	563	0	576	0.18367
564	0.26786	564	0.00714	578	0.18367
565	0.28571	565	0.00714	580	0.18367
566	0.28571	566	0.00714	582	0.20408
567	0.28571	567	0.00714	584	0.20408
568	0.28571	568	0.00714	586	0.22449
569	0.28571	569	0.00714	588	0.2449
570	0.28571	570	0.00714	590	0.2449
571	0.30357	571	0.01429	592	0.26531
572	0.30357	572	0.01429	594	0.26531
573	0.30357	573	0.01429	596	0.28571
574	0.30357	574	0.01429	598	0.28571
575	0.30357	575	0.01429	600	0.30612
576	0.32143	576	0.02143	602	0.30612
577	0.32143	577	0.02143	604	0.32653
578	0.32143	578	0.02143	606	0.34694
579	0.32143	579	0.02143	608	0.36735
580	0.33929	580	0.02143	610	0.36735
581	0.33929	581	0.02857	612	0.38776
582	0.33929	582	0.02857	614	0.38776
583	0.33929	583	0.02857	616	0.40816
584	0.35714	584	0.03571	618	0.42857
585	0.35714	585	0.03571	620	0.42857
586	0.35714	586	0.03571	622	0.44898
587	0.35714	587	0.04286	624	0.46939
588	0.375	588	0.04286	626	0.46939
589	0.375	589	0.05	628	0.4898
590	0.375	590	0.05	630	0.4898
591	0.375	591	0.05	632	0.5102
592	0.39286	592	0.05714	634	0.53061
593	0.39286	593	0.05714	636	0.53061
594	0.39286	594	0.06429	638	0.55102
595	0.41071	595	0.06429	640	0.55102
596	0.41071	596	0.06429	642	0.57143
597	0.41071	597	0.07143	644	0.57143
598	0.42857	598	0.07857	646	0.59184
599	0.42857	599	0.07857	648	0.61224
600	0.42857	600	0.07857	650	0.63265
601	0.42857	601	0.08571	652	0.65306
602	0.42857	602	0.08571	654	0.65306
603	0.44643	603	0.09286	656	0.65306
604	0.44643	604	0.09286	658	0.67347
605	0.44643	605	0.1	660	0.69388
606	0.46429	606	0.1	662	0.71429
607	0.46429	607	0.10714	664	0.71429
608	0.46429	608	0.10714	666	0.73469
609	0.48214	609	0.11429	668	0.73469
610	0.48214	610	0.12143	670	0.7551
611	0.48214	611	0.12143	672	0.7551
612	0.48214	612	0.12143	674	0.7551
613	0.5	613	0.12857	676	0.77551
614	0.5	614	0.13571	678	0.79592
615	0.5	615	0.13571	680	0.81633
616	0.51786	616	0.14286	682	0.81633
617	0.51786	617	0.14286	684	0.83673
618	0.51786	618	0.15	686	0.83673
619	0.53571	619	0.15714	688	0.83673
620	0.53571	620	0.15714	690	0.85714
621	0.55357	621	0.16429	692	0.85714
622	0.55357	622	0.16429	694	0.85714
623	0.55357	623	0.17143	696	0.89796
624	0.57143	624	0.17143	698	0.89796
625	0.57143	625	0.17857	700	0.89796
626	0.57143	626	0.18571	702	0.89796
627	0.58929	627	0.19286	704	0.91837
628	0.58929	628	0.19286	706	0.93878
629	0.58929	629	0.19286	708	0.93878
630	0.58929	630	0.2	710	0.93878
631	0.60714	631	0.20714	712	0.93878
632	0.60714	632	0.20714	714	0.95918
633	0.60714	633	0.21429	716	0.95918
634	0.625	634	0.22143	718	0.97959
635	0.625	635	0.22143	720	0.97959
636	0.625	636	0.22857	722	0.97959
637	0.625	637	0.23571	724	0.97959
638	0.64286	638	0.23571	726	0.97959
639	0.64286	639	0.24286	728	1
640	0.64286	640	0.25	730	1
641	0.66071	641	0.25714	732	1
642	0.66071	642	0.25714	734	0.97959
643	0.66071	643	0.26429	736	1
644	0.66071	644	0.27143	738	1
645	0.67857	645	0.27857	740	1
646	0.69643	646	0.27857	742	1
647	0.69643	647	0.28571	744	1
648	0.69643	648	0.29286	746	1
649	0.69643	649	0.29286	748	1
650	0.71429	650	0.3	750	1
651	0.71429	651	0.30714	752	0.97959
652	0.73214	652	0.31429	754	1
653	0.73214	653	0.31429	756	0.97959
654	0.75	654	0.32143	758	0.97959
655	0.75	655	0.32857	760	0.97959
656	0.75	656	0.32857	762	0.95918
657	0.76786	657	0.34286	764	0.95918
658	0.75	658	0.34286	766	0.93878
659	0.76786	659	0.35	768	0.93878
660	0.76786	660	0.35714	770	0.93878
661	0.78571	661	0.36429	772	0.93878
662	0.78571	662	0.37143	774	0.91837
663	0.80357	663	0.37143	776	0.89796
664	0.80357	664	0.37857	778	0.91837
665	0.80357	665	0.38571	780	0.89796
666	0.82143	666	0.39286	782	0.87755
667	0.82143	667	0.39286	784	0.87755
668	0.82143	668	0.4	786	0.87755
669	0.83929	669	0.40714	788	0.85714
670	0.83929	670	0.41429	790	0.85714
671	0.85714	671	0.42143	792	0.85714
672	0.85714	672	0.42857	794	0.83673
673	0.85714	673	0.42857	796	0.81633
674	0.85714	674	0.43571	798	0.81633
675	0.875	675	0.44286	800	0.79592
676	0.875	676	0.45	802	0.77551
677	0.875	677	0.45714	804	0.79592
678	0.89286	678	0.46429	806	0.77551
679	0.89286	679	0.46429	808	0.77551
680	0.89286	680	0.47143	810	0.7551
681	0.91071	681	0.47857	812	0.7551
682	0.91071	682	0.48571	814	0.73469
683	0.92857	683	0.49286	816	0.73469
684	0.92857	684	0.5	818	0.69388
685	0.92857	685	0.5	820	0.69388
686	0.94643	686	0.51429	822	0.67347
687	0.94643	687	0.51429	824	0.67347
688	0.94643	688	0.52143	826	0.65306
689	0.94643	689	0.52857	828	0.63265
690	0.96429	690	0.53571	830	0.63265
691	0.96429	691	0.54286	832	0.59184
692	0.96429	692	0.54286	834	0.59184
693	0.96429	693	0.55	836	0.57143
694	0.98214	694	0.55714	838	0.57143
695	0.98214	695	0.56429	840	0.55102
696	0.98214	696	0.57143	842	0.57143
697	0.98214	697	0.57857	844	0.4898
698	0.98214	698	0.58571	846	0.4898
699	1	699	0.59286	848	0.44898
700	1	700	0.6	850	0.44898
701	1	701	0.60714
702	1	702	0.61429
703	1	703	0.61429
704	1	704	0.62143
705	1	705	0.62857
706	1	706	0.63571
707	1	707	0.64286
708	1	708	0.65
709	1	709	0.65714
710	1	710	0.65714
711	1	711	0.66429
712	1	712	0.67143
713	1	713	0.67857
714	1	714	0.68571
715	1	715	0.69286
716	1	716	0.7
717	1	717	0.70714
718	1	718	0.71429
719	0.98214	719	0.72143
720	0.98214	720	0.72857
721	0.98214	721	0.72857
722	0.98214	722	0.73571
723	0.96429	723	0.74286
724	0.96429	724	0.75
725	0.96429	725	0.75714
726	0.96429	726	0.76429
727	0.96429	727	0.77143
728	0.96429	728	0.77857
729	0.94643	729	0.78571
730	0.94643	730	0.78571
731	0.94643	731	0.79286
732	0.92857	732	0.79286
733	0.92857	733	0.8
734	0.92857	734	0.81429
735	0.91071	735	0.81429
736	0.91071	736	0.82143
737	0.91071	737	0.82857
738	0.91071	738	0.83571
739	0.89286	739	0.83571
740	0.89286	740	0.84286
741	0.875	741	0.85
742	0.875	742	0.85
743	0.85714	743	0.85714
744	0.85714	744	0.86429
745	0.85714	745	0.87143
746	0.83929	746	0.87143
747	0.82143	747	0.87857
748	0.82143	748	0.88571
749	0.82143	749	0.88571
750	0.80357	750	0.89286
751	0.80357	751	0.9
752	0.78571	752	0.9
753	0.76786	753	0.9
754	0.78571	754	0.90714
755	0.78571	755	0.91429
756	0.76786	756	0.91429
757	0.75	757	0.92143
758	0.75	758	0.92143
759	0.75	759	0.92143
760	0.73214	760	0.92857
761	0.73214	761	0.93571
762	0.71429	762	0.93571
763	0.71429	763	0.93571
764	0.69643	764	0.94286
765	0.69643	765	0.95
766	0.69643	766	0.95
767	0.67857	767	0.95
768	0.67857	768	0.95
769	0.67857	769	0.95714
770	0.66071	770	0.95714
771	0.66071	771	0.95714
772	0.64286	772	0.95714
773	0.64286	773	0.96429
774	0.64286	774	0.96429
775	0.625	775	0.96429
776	0.64286	776	0.97143
777	0.625	777	0.97143
778	0.625	778	0.97143
779	0.60714	779	0.97857
780	0.60714	780	0.97857
781	0.58929	781	0.97143
782	0.58929	782	0.97857
783	0.58929	783	0.98571
784	0.57143	784	0.97857
785	0.57143	785	0.97857
786	0.57143	786	0.98571
787	0.55357	787	0.98571
788	0.53571	788	0.97857
789	0.53571	789	0.98571
790	0.53571	790	0.99286
791	0.51786	791	0.99286
792	0.53571	792	0.99286
793	0.51786	793	0.99286
794	0.51786	794	0.99286
795	0.5	795	0.99286
796	0.5	796	1
797	0.5	797	1
798	0.48214	798	0.99286
799	0.48214	799	0.99286
800	0.46429	800	1
801	0.46429	801	1
802	0.46429	802	1
803	0.44643	803	0.99286
804	0.42857	804	0.99286
805	0.42857	805	1
806	0.41071	806	1
807	0.41071	807	1
808	0.41071	808	1
809	0.39286	809	1
810	0.375	810	0.99286
811	0.375	811	1
812	0.375	812	0.99286
813	0.35714	813	0.99286
814	0.35714	814	1
815	0.33929	815	1
816	0.33929	816	0.99286
817	0.32143	817	0.99286
818	0.32143	818	0.99286
819	0.32143	819	0.99286
820	0.30357	820	0.99286
821	0.30357	821	0.98571
822	0.30357	822	0.98571
823	0.28571	823	0.98571
824	0.26786	824	0.97857
825	0.28571	825	0.98571
826	0.26786	826	0.98571
827	0.26786	827	0.97857
828	0.26786	828	0.97857
829	0.25	829	0.97857
830	0.23214	830	0.97143
831	0.23214	831	0.97143
832	0.21429	832	0.97143
833	0.21429	833	0.96429
834	0.19643	834	0.96429
835	0.19643	835	0.97143
836	0.17857	836	0.95
837	0.19643	837	0.95714
838	0.17857	838	0.95
839	0.16071	839	0.95
840	0.16071	840	0.94286
841	0.16071	841	0.95
842	0.16071	842	0.94286
843	0.14286	843	0.93571
844	0.14286	844	0.92857
845	0.16071	845	0.93571
846	0.16071	846	0.92857
847	0.14286	847	0.92857
848	0.16071	848	0.92143
849	0.14286	849	0.92143
850	0.14286	850	0.9

## Sheet: Fig. 1h
NTalk NPs		NTgly NPs		NTOalk NPs
Wavelength (nm)	Normalized fluorescence	Wavelength (nm)	Normalized fluorescence	Wavelength (nm)	Normalized fluorescence
900	0.66025	900	0.55852	900	0.22213
902	0.67732	902	0.57326	901	0.21717
904	0.69415	904	0.58726	902	0.21234
906	0.71071	906	0.60062	903	0.20761
908	0.72694	908	0.61343	904	0.20302
910	0.74282	910	0.62576	905	0.19855
912	0.75832	912	0.63767	906	0.19422
914	0.7734	914	0.64924	907	0.19004
916	0.78804	916	0.66051	908	0.186
918	0.80222	918	0.67153	909	0.1821
920	0.81591	920	0.68233	910	0.17838
922	0.82909	922	0.69296	911	0.1748
924	0.84175	924	0.70344	912	0.17142
926	0.85387	926	0.71379	913	0.16823
928	0.86546	928	0.72402	914	0.16523
930	0.87648	930	0.73416	915	0.16242
932	0.88695	932	0.7442	916	0.15982
934	0.89684	934	0.75416	917	0.15744
936	0.90617	936	0.76401	918	0.15525
938	0.91493	938	0.77378	919	0.15329
940	0.92312	940	0.78343	920	0.15156
942	0.93074	942	0.79297	921	0.15007
944	0.93779	944	0.80238	922	0.14881
946	0.94428	946	0.81164	923	0.14779
948	0.95022	948	0.82074	924	0.14701
950	0.95561	950	0.82965	925	0.14644
952	0.96046	952	0.83836	926	0.14611
954	0.96478	954	0.84684	927	0.14603
956	0.96858	956	0.85507	928	0.14619
958	0.97186	958	0.86303	929	0.14658
960	0.97465	960	0.87069	930	0.14721
962	0.97694	962	0.87804	931	0.14808
964	0.97876	964	0.88504	932	0.14918
966	0.98052	966	0.89032	933	0.15048
968	0.98202	968	0.89616	934	0.152
970	0.98202	970	0.90183	935	0.15371
972	0.98291	972	0.90768	936	0.15561
974	0.98326	974	0.91229	937	0.15768
976	0.98245	976	0.91587	938	0.15994
978	0.98125	978	0.91818	939	0.16239
980	0.97971	980	0.92038	940	0.16501
982	0.97735	982	0.92352	941	0.16778
984	0.97437	984	0.92632	942	0.17072
986	0.97113	986	0.92913	943	0.17379
988	0.96734	988	0.9313	944	0.17701
990	0.96296	990	0.93297	945	0.18035
992	0.95844	992	0.93495	946	0.18383
994	0.95407	994	0.93669	947	0.18743
996	0.95046	996	0.93866	948	0.19114
998	0.9453	998	0.94119	949	0.19496
1000	0.93956	1000	0.94373	950	0.1989
1002	0.93267	1002	0.94539	951	0.20294
1004	0.92627	1004	0.94726	952	0.20708
1006	0.92103	1006	0.94858	953	0.21133
1008	0.91526	1008	0.95164	954	0.21568
1010	0.90805	1010	0.95029	955	0.22011
1012	0.90111	1012	0.95031	956	0.22463
1014	0.89423	1014	0.9515	957	0.22924
1016	0.88703	1016	0.95349	958	0.23395
1018	0.8796	1018	0.95569	959	0.23874
1020	0.87203	1020	0.95762	960	0.24364
1022	0.86504	1022	0.95934	961	0.24863
1024	0.85762	1024	0.95848	962	0.25372
1026	0.8495	1026	0.95631	963	0.2589
1028	0.84178	1028	0.95938	964	0.2642
1030	0.83411	1030	0.9629	965	0.2696
1032	0.82574	1032	0.9663	966	0.27509
1034	0.81696	1034	0.96624	967	0.28069
1036	0.80817	1036	0.96649	968	0.28638
1038	0.79928	1038	0.96586	969	0.29216
1040	0.79178	1040	0.96502	970	0.29804
1042	0.78323	1042	0.9627	971	0.30399
1044	0.77545	1044	0.95969	972	0.31003
1046	0.76651	1046	0.95601	973	0.31614
1048	0.75864	1048	0.95226	974	0.32232
1050	0.75085	1050	0.94834	975	0.32858
1052	0.74313	1052	0.94458	976	0.3349
1054	0.73677	1054	0.93987	977	0.34127
1056	0.72872	1056	0.93479	978	0.34771
1058	0.72012	1058	0.92915	979	0.35421
1060	0.7121	1060	0.92297	980	0.36075
1062	0.70452	1062	0.91578	981	0.36732
1064	0.69701	1064	0.90788	982	0.37393
1066	0.68905	1066	0.89864	983	0.38057
1068	0.68153	1068	0.88865	984	0.38725
1070	0.67271	1070	0.87936	985	0.39396
1072	0.66372	1072	0.8708	986	0.40072
1074	0.65415	1074	0.86267	987	0.40751
1076	0.64438	1076	0.85336	988	0.41433
1078	0.63436	1078	0.84503	989	0.42116
1080	0.6245	1080	0.83648	990	0.42803
1082	0.61424	1082	0.82875	991	0.43494
1084	0.60396	1084	0.821	992	0.44188
1086	0.59442	1086	0.81398	993	0.44885
1088	0.58536	1088	0.80783	994	0.45588
1090	0.57642	1090	0.80264	995	0.46295
1092	0.56775	1092	0.79547	996	0.47006
1094	0.55998	1094	0.78783	997	0.4772
1096	0.55276	1096	0.78168	998	0.48439
1098	0.54599	1098	0.7752	999	0.49161
1100	0.53973	1100	0.76846	1000	0.49886
1102	0.53188	1102	0.76105	1001	0.50616
1104	0.52289	1104	0.75311	1002	0.5135
1106	0.51378	1106	0.74495	1003	0.52088
1108	0.50368	1108	0.73725	1004	0.5283
1110	0.49305	1110	0.72966	1005	0.53574
1112	0.4821	1112	0.72144	1006	0.54321
1114	0.47085	1114	0.71242	1007	0.55069
1116	0.4592	1116	0.70259	1008	0.5582
1118	0.44748	1118	0.69223	1009	0.56572
1120	0.4357	1120	0.6815	1010	0.57324
1122	0.42344	1122	0.66991	1011	0.58075
1124	0.41098	1124	0.65805	1012	0.58826
1126	0.39865	1126	0.64549	1013	0.59578
1128	0.38673	1128	0.6319	1014	0.60327
1130	0.37503	1130	0.61747	1015	0.61075
1132	0.36441	1132	0.60261	1016	0.61821
1134	0.35386	1134	0.58715	1017	0.62567
1136	0.34338	1136	0.57174	1018	0.63309
1138	0.33273	1138	0.55308	1019	0.64046
1140	0.32341	1140	0.53808	1020	0.64781
1142	0.31517	1142	0.52319	1021	0.65512
1144	0.30717	1144	0.50743	1022	0.66239
1146	0.29963	1146	0.49174	1023	0.6696
1148	0.29311	1148	0.47572	1024	0.67675
1150	0.28723	1150	0.45987	1025	0.68385
1152	0.28165	1152	0.44348	1026	0.69089
1154	0.27691	1154	0.42962	1027	0.69787
1156	0.27323	1156	0.4187	1028	0.70478
1158	0.2698	1158	0.4046	1029	0.7116
1160	0.26645	1160	0.39131	1030	0.71835
1162	0.26352	1162	0.37912	1031	0.72502
1164	0.26094	1164	0.36857	1032	0.73162
1166	0.2586	1166	0.35824	1033	0.73814
1168	0.25753	1168	0.34847	1034	0.74459
1170	0.25632	1170	0.33938	1035	0.75096
1172	0.25537	1172	0.33095	1036	0.75726
1174	0.25439	1174	0.32381	1037	0.76347
1176	0.25423	1176	0.3178	1038	0.76963
1178	0.2542	1178	0.31273	1039	0.77571
1180	0.25396	1180	0.3084	1040	0.78172
1182	0.2534	1182	0.30482	1041	0.78765
1184	0.25264	1184	0.30135	1042	0.79352
1186	0.25232	1186	0.29826	1043	0.79931
1188	0.25227	1188	0.29572	1044	0.80502
1190	0.2518	1190	0.29312	1045	0.81066
1192	0.25072	1192	0.291	1046	0.81621
1194	0.24868	1194	0.28919	1047	0.82168
1196	0.24602	1196	0.28802	1048	0.82709
1198	0.24269	1198	0.28727	1049	0.83243
1200	0.2389	1200	0.28622	1050	0.83769
1202	0.23407	1202	0.285	1051	0.84286
1204	0.22844	1204	0.28379	1052	0.84794
1206	0.22217	1206	0.28253	1053	0.85292
1208	0.21541	1208	0.28114	1054	0.85781
1210	0.20871	1210	0.27961	1055	0.86259
1212	0.2025	1212	0.27833	1056	0.86728
1214	0.1967	1214	0.27689	1057	0.87188
1216	0.19071	1216	0.27488	1058	0.87638
1218	0.1858	1218	0.27267	1059	0.88074
1220	0.1814	1220	0.26989	1060	0.88499
1222	0.17885	1222	0.26671	1061	0.88913
1224	0.17629	1224	0.26305	1062	0.89315
1226	0.17364	1226	0.26043	1063	0.89707
1228	0.17069	1228	0.25654	1064	0.9009
1230	0.1675	1230	0.252	1065	0.90463
1232	0.16431	1232	0.24679	1066	0.90826
1234	0.16119	1234	0.24116	1067	0.91177
1236	0.15807	1236	0.23536	1068	0.91516
1238	0.15522	1238	0.22919	1069	0.91841
1240	0.15211	1240	0.22289	1070	0.92154
1242	0.14897	1242	0.21679	1071	0.92451
1244	0.14606	1244	0.21084	1072	0.92736
1246	0.1431	1246	0.20499	1073	0.93004
1248	0.14008	1248	0.19927	1074	0.93259
1250	0.13705	1250	0.19377	1075	0.935
1252	0.1342	1252	0.1884	1076	0.93727
1254	0.13149	1254	0.18319	1077	0.93939
1256	0.12876	1256	0.17797	1078	0.94135
1258	0.12598	1258	0.17309	1079	0.94317
1260	0.12326	1260	0.16832	1080	0.94485
1262	0.12046	1262	0.16376	1081	0.94639
1264	0.11773	1264	0.1597	1082	0.94779
1266	0.11505	1266	0.15584	1083	0.94906
1268	0.11245	1268	0.15213	1084	0.95022
1270	0.10988	1270	0.14899	1085	0.95127
1272	0.10738	1272	0.14621	1086	0.95223
1274	0.10489	1274	0.14376	1087	0.95309
1276	0.10244	1276	0.14148	1088	0.95386
1278	0.09982	1278	0.13939	1089	0.95456
1280	0.09727	1280	0.13753	1090	0.95518
1282	0.09529	1282	0.13589	1091	0.95572
1284	0.09305	1284	0.13415	1092	0.95616
1286	0.09103	1286	0.13273	1093	0.95649
1288	0.08901	1288	0.13135	1094	0.95673
1290	0.0871	1290	0.13006	1095	0.9569
1292	0.08518	1292	0.12885	1096	0.957
1294	0.08328	1294	0.12746	1097	0.95702
1296	0.08132	1296	0.12588	1098	0.95695
1298	0.07917	1298	0.12403	1099	0.95676
1300	0.07713	1300	0.12179	1100	0.95645
1302	0.07506	1302	0.12021	1101	0.95601
1304	0.07311	1304	0.11862	1102	0.95541
1306	0.07136	1306	0.11702	1103	0.95463
1308	0.06988	1308	0.11543	1104	0.95364
1310	0.06839	1310	0.11348	1105	0.95244
1312	0.06683	1312	0.11119	1106	0.95102
1314	0.06536	1314	0.10888	1107	0.94936
1316	0.06371	1316	0.1063	1108	0.94743
1318	0.06202	1318	0.10364	1109	0.94526
1320	0.06036	1320	0.10086	1110	0.94284
1322	0.05858	1322	0.09761	1111	0.94017
1324	0.05677	1324	0.09394	1112	0.93725
1326	0.05495	1326	0.09016	1113	0.93407
1328	0.05299	1328	0.08618	1114	0.93066
1330	0.05109	1330	0.08224	1115	0.92703
1332	0.04919	1332	0.07833	1116	0.92318
1334	0.0474	1334	0.07447	1117	0.91912
1336	0.04564	1336	0.07085	1118	0.91485
1338	0.04411	1338	0.06758	1119	0.9104
1340	0.04262	1340	0.06452	1120	0.90581
1342	0.04112	1342	0.06145	1121	0.90108
1344	0.03965	1344	0.05862	1122	0.89623
1346	0.03832	1346	0.0562	1123	0.89126
1348	0.03696	1348	0.05408	1124	0.8862
1350	0.03571	1350	0.05244	1125	0.88108
1352	0.03448	1352	0.05139	1126	0.87593
1354	0.0335	1354	0.05116	1127	0.87079
1356	0.03275	1356	0.04961	1128	0.86566
1358	0.03214	1358	0.04827	1129	0.86057
1360	0.03169	1360	0.0469	1130	0.85555
1362	0.0313	1362	0.04559	1131	0.85061
1364	0.03089	1364	0.04426	1132	0.84579
1366	0.03056	1366	0.04284	1133	0.84107
1368	0.03011	1368	0.04156	1134	0.83648
1370	0.02964	1370	0.04031	1135	0.832
1372	0.02918	1372	0.03893	1136	0.82767
1374	0.02868	1374	0.03749	1137	0.82348
1376	0.02814	1376	0.03604	1138	0.81943
1378	0.02763	1378	0.03456	1139	0.8155
1380	0.02709	1380	0.03307	1140	0.8117
1382	0.02652	1382	0.03153	1141	0.808
1384	0.02586	1384	0.02991	1142	0.8044
1386	0.02515	1386	0.02834	1143	0.80087
1388	0.02442	1388	0.02666	1144	0.79741
1390	0.02363	1390	0.02492	1145	0.79397
1392	0.02284	1392	0.02319	1146	0.79056
1394	0.02199	1394	0.02146	1147	0.78715
1396	0.0211	1396	0.01982	1148	0.78372
1398	0.02015	1398	0.01809	1149	0.78027
1400	0.01913	1400	0.01638	1150	0.77677
1402	0.01811	1402	0.01471	1151	0.77322
1404	0.01709	1404	0.01303	1152	0.76962
1406	0.01617	1406	0.01144	1153	0.76595
1408	0.0154	1408	0.0099	1154	0.76223
1410	0.01476	1410	0.00851	1155	0.75842
1412	0.01396	1412	0.00713	1156	0.75452
1414	0.01324	1414	0.00589	1157	0.75053
1416	0.01248	1416	0.00481	1158	0.74647
1418	0.01167	1418	0.00381	1159	0.74238
1420	0.01088	1420	0.00291	1160	0.73826
1422	0.01005	1422	0.00208	1161	0.73415
1424	0.00915	1424	0.00127	1162	0.73004
1426	0.00825	1426	0.000655422	1163	0.72596
1428	0.00752	1428	0.000179469	1164	0.72194
1430	0.00696	1430	-0.000128364	1165	0.718
1432	0.00663	1432	-0.000429504	1166	0.71415
1434	0.00652	1434	-0.000479279	1167	0.7104
1436	0.0065	1436	-0.000224952	1168	0.70676
1438	0.00646	1438	-0.000193855	1169	0.70324
1440	0.00646	1440	-1.55834e-05	1170	0.69985
1442	0.00649	1442	0.000311115	1171	0.69658
1444	0.00651	1444	0.000562395	1172	0.69343
1446	0.00655	1446	0.000816553	1173	0.69043
1448	0.00659	1448	0.000870174	1174	0.68755
1450	0.00643	1450	0.000880583	1175	0.6848
1452	0.0063	1452	0.000892498	1176	0.68216
1454	0.00624	1454	0.000937217	1177	0.67962
1456	0.0061	1456	0.00107	1178	0.67719
1458	0.00597	1458	0.00123	1179	0.67485
1460	0.00583	1460	0.00135	1180	0.6726
1462	0.00574	1462	0.0015	1181	0.6704
1464	0.00558	1464	0.00164	1182	0.66825
1466	0.00546	1466	0.00187	1183	0.66615
1468	0.00514	1468	0.00206	1184	0.66407
1470	0.00479	1470	0.00219	1185	0.66197
1472	0.00438	1472	0.00231	1186	0.65981
1474	0.00387	1474	0.00249	1187	0.65758
1476	0.00333	1476	0.0026	1188	0.65524
1478	0.0028	1478	0.0028	1189	0.65281
1480	0.00246	1480	0.00306	1190	0.65024
1482	0.00227	1482	0.00328	1191	0.64755
1484	0.00224	1484	0.0036	1192	0.64471
1486	0.00222	1486	0.00392	1193	0.6417
1488	0.0022	1488	0.00428	1194	0.63854
1490	0.00211	1490	0.00459	1195	0.63523
1492	0.00202	1492	0.00498	1196	0.63174
1494	0.00196	1494	0.00541	1197	0.62806
1496	0.00184	1496	0.00588	1198	0.62421
1498	0.00179	1498	0.00642	1199	0.62018
1500	0.00181	1500	0.00696	1200	0.616
				1201	0.61166
				1202	0.60719
				1203	0.60258
				1204	0.59787
				1205	0.59305
				1206	0.58816
				1207	0.5832
				1208	0.57819
				1209	0.57313
				1210	0.56804
				1211	0.56294
				1212	0.55785
				1213	0.55278
				1214	0.54776
				1215	0.54277
				1216	0.53783
				1217	0.53294
				1218	0.52808
				1219	0.52326
				1220	0.51843
				1221	0.51361
				1222	0.50879
				1223	0.50398
				1224	0.49919
				1225	0.49443
				1226	0.48969
				1227	0.48496
				1228	0.48027
				1229	0.4756
				1230	0.47095
				1231	0.46633
				1232	0.46174
				1233	0.45716
				1234	0.45261
				1235	0.44806
				1236	0.44353
				1237	0.43902
				1238	0.43452
				1239	0.43003
				1240	0.42554
				1241	0.42107
				1242	0.41663
				1243	0.41219
				1244	0.40777
				1245	0.40337
				1246	0.399
				1247	0.39466
				1248	0.39034
				1249	0.38605
				1250	0.38177
				1251	0.37754
				1252	0.37334
				1253	0.36918
				1254	0.36504
				1255	0.36095
				1256	0.35688
				1257	0.35285
				1258	0.34887
				1259	0.34492
				1260	0.34101
				1261	0.33714
				1262	0.33332
				1263	0.32953
				1264	0.32579
				1265	0.32207
				1266	0.3184
				1267	0.31477
				1268	0.31118
				1269	0.30762
				1270	0.3041
				1271	0.30061
				1272	0.29715
				1273	0.29371
				1274	0.29031
				1275	0.28693
				1276	0.28359
				1277	0.28028
				1278	0.277
				1279	0.27375
				1280	0.27052
				1281	0.26733
				1282	0.26419
				1283	0.26107
				1284	0.25797
				1285	0.25491
				1286	0.25187
				1287	0.24884
				1288	0.24586
				1289	0.2429
				1290	0.23996
				1291	0.23705
				1292	0.23415
				1293	0.23127
				1294	0.22841
				1295	0.22558
				1296	0.22279
				1297	0.22003
				1298	0.21728
				1299	0.21456
				1300	0.21185
				1301	0.20917
				1302	0.2065
				1303	0.20384
				1304	0.20121
				1305	0.19858
				1306	0.19599
				1307	0.19341
				1308	0.19085
				1309	0.18833
				1310	0.18585
				1311	0.18342
				1312	0.18101
				1313	0.17862
				1314	0.17627
				1315	0.17395
				1316	0.17165
				1317	0.16937
				1318	0.16711
				1319	0.16488
				1320	0.16266
				1321	0.16046
				1322	0.15826
				1323	0.15606
				1324	0.15388
				1325	0.1517
				1326	0.14954
				1327	0.14738
				1328	0.14523
				1329	0.1431
				1330	0.14098
				1331	0.13889
				1332	0.13683
				1333	0.1348
				1334	0.1328
				1335	0.13083
				1336	0.12891
				1337	0.12702
				1338	0.12519
				1339	0.1234
				1340	0.12169
				1341	0.12003
				1342	0.11844
				1343	0.1169
				1344	0.11542
				1345	0.11402
				1346	0.11269
				1347	0.1114
				1348	0.11019
				1349	0.10903
				1350	0.10793
				1351	0.10689
				1352	0.10591
				1353	0.10499
				1354	0.10411
				1355	0.1033
				1356	0.10253
				1357	0.1018
				1358	0.10112
				1359	0.1005
				1360	0.09993
				1361	0.09939
				1362	0.09886
				1363	0.09835
				1364	0.09785
				1365	0.09734
				1366	0.09681
				1367	0.09624
				1368	0.09565
				1369	0.09502
				1370	0.09435
				1371	0.09363
				1372	0.09286
				1373	0.09206
				1374	0.09123
				1375	0.09038
				1376	0.08948
				1377	0.08857
				1378	0.08764
				1379	0.08669
				1380	0.08573
				1381	0.08477
				1382	0.0838
				1383	0.08283
				1384	0.08187
				1385	0.0809
				1386	0.07995
				1387	0.079
				1388	0.07806
				1389	0.07712
				1390	0.0762
				1391	0.07527
				1392	0.07433
				1393	0.07339
				1394	0.07245
				1395	0.0715
				1396	0.07054
				1397	0.06957
				1398	0.06859
				1399	0.06761
				1400	0.06661
				1401	0.0656
				1402	0.06458
				1403	0.06356
				1404	0.06254
				1405	0.0615
				1406	0.06044
				1407	0.05936
				1408	0.05827
				1409	0.05715
				1410	0.05602
				1411	0.05486
				1412	0.05368
				1413	0.05248
				1414	0.05126
				1415	0.05002
				1416	0.04875
				1417	0.04745
				1418	0.04614
				1419	0.0448
				1420	0.04344
				1421	0.04208
				1422	0.04073
				1423	0.0394
				1424	0.0381
				1425	0.03683
				1426	0.03561
				1427	0.03443
				1428	0.0333
				1429	0.03223
				1430	0.03122
				1431	0.03026
				1432	0.02935
				1433	0.0285
				1434	0.02768
				1435	0.0269
				1436	0.02616
				1437	0.02547
				1438	0.02482
				1439	0.02421
				1440	0.02363
				1441	0.02309
				1442	0.02257
				1443	0.02208
				1444	0.02161
				1445	0.02117
				1446	0.02076
				1447	0.02038
				1448	0.02002
				1449	0.01969
				1450	0.01938
				1451	0.0191
				1452	0.01884
				1453	0.0186
				1454	0.01838
				1455	0.01819
				1456	0.018
				1457	0.01784
				1458	0.01768
				1459	0.01753
				1460	0.01737
				1461	0.01722
				1462	0.01706
				1463	0.0169
				1464	0.01672
				1465	0.01652
				1466	0.01632
				1467	0.01611
				1468	0.01589
				1469	0.01565
				1470	0.01541
				1471	0.01511
				1472	0.01481
				1473	0.0145
				1474	0.0142
				1475	0.0139
				1476	0.0136
				1477	0.0133
				1478	0.01299
				1479	0.01269
				1480	0.01239
				1481	0.01209
				1482	0.01179
				1483	0.01148
				1484	0.01118
				1485	0.01088
				1486	0.01058
				1487	0.01028
				1488	0.00997
				1489	0.00967
				1490	0.00937
				1491	0.00907
				1492	0.00877
				1493	0.00846
				1494	0.00816
				1495	0.00786
				1496	0.00756
				1497	0.00725
				1498	0.00695
				1499	0.00665
				1500	0.00635

## Sheet: Fig.2a
				Normoxic •O2-					Hypoxic •OH					Normoxic •OH					Hypoxic •O2-
	A1	A2	A3	Mean	Standard Deviation	A1	A2	A3	Mean	Standard Deviation	A1	A2	A3	Mean	Standard Deviation	A1	A2	A3	Mean	Standard Deviation
Light	1.017	1.022	1.012	1.017	0.005	1.016	1.02	1.018	1.018	0.002	1.018	1.011	1.026	1.01833	0.00751	1.013	1.01	1.017	1.01333	0.00351
NTOalk NPs	1.012	1.02	1.014	1.01533	0.00416	1.031	1.028	1.036	1.03167	0.00404	1.013	1.01	1.016	1.013	0.003	1.013	1.01	1.019	1.014	0.00458
Light + NTOalk NPs	2.56	2.38	2.74	2.56	0.18	1.28	1.38	1.48	1.38	0.1	1.46	1.31	1.59	1.45333	0.14012	1.15	1.11	1.19	1.15	0.04

## Sheet: Fig.2b
				Normoxic •O2-					Hypoxic •OH					Normoxic •OH					Hypoxic •O2-
	A1	A2	A3	Mean	Standard Deviation	A1	A2	A3	Mean	Standard Deviation	A1	A2	A3	Mean	Standard Deviation	A1	A2	A3	Mean	Standard Deviation
Light	1.017	1.018	1.015	1.01667	0.00153	1.017	1.016	1.019	1.01733	0.00153	1.016	1.018	1.019	1.01767	0.00153	1.013	1.016	1.018	1.01567	0.00252
NTalk NPs	1.016	1.017	1.019	1.01733	0.00153	1.023	1.019	1.016	1.01933	0.00351	1.015	1.019	1.017	1.017	0.002	1.015	1.014	1.018	1.01567	0.00208
Light + NTalk NPs	18.691	17.299	19.983	18.6577	1.34231	21.811	20.015	23.665	21.8303	1.82508	22.613	20.231	24.912	22.5853	2.34062	17.724	20.661	16.515	18.3	2.13217

## Sheet: Fig.2c
				Normoxic •O2-					Hypoxic •OH					Normoxic •OH					Hypoxic •O2-
	A1	A2	A3	Mean	Standard Deviation	A1	A2	A3	Mean	Standard Deviation	A1	A2	A3	Mean	Standard Deviation	A1	A2	A3	Mean	Standard Deviation
Light	1.01	1.02	1.02	1.01667	0.00577	1.021	1.018	1.021	1.02	0.00173	1.016	1.021	1.02	1.019	0.00265	1.013	1.016	1.011	1.01333	0.00252
NTgly NPs	1.01	1.02	1.02	1.01667	0.00577	1.03	1.022	1.02	1.024	0.00529	1.019	1.016	1.02	1.01833	0.00208	1.013	1.012	1.015	1.01333	0.00153
Light + NTgly NPs	33.35	36.48	34.25	34.6933	1.61141	34.111	36.371	38.626	36.3693	2.2575	35.136	38.125	40.654	37.9717	2.76219	34.311	31.233	37.416	34.32	3.09151

## Sheet: Fig.2d
				Normoxic •O2-					Hypoxic •OH					Normoxic •OH					Hypoxic •O2-
	A1	A2	A3	Mean	Standard Deviation	A1	A2	A3	Mean	Standard Deviation	A1	A2	A3	Mean	Standard Deviation	A1	A2	A3	Mean	Standard Deviation
Light	1.017	1.014	1.02	1.017	0.003	1.017	1.013	1.021	1.017	0.004	1.017	1.013	1.016	1.01533	0.00208	1.013	1.011	1.02	1.01467	0.00473
MB	1.012	1.011	1.015	1.01267	0.00208	1.031	1.026	1.038	1.03167	0.00603	1.013	1.015	1.018	1.01533	0.00252	1.013	1.012	1.016	1.01367	0.00208
Light + MB	2.133	1.962	2.325	2.14	0.1816	1.413	1.302	1.516	1.41033	0.10702	1.521	1.419	1.633	1.52433	0.10704	1.232	1.131	1.352	1.23833	0.11064

## Sheet: Fig. 2e
Light + NTgly NPs		NTgly NPs		Light
Magnetic field (mt)	Intensity (a.u.)	Magnetic field (mt)	Intensity (a.u.)	Magnetic field (mt)	Intensity (a.u.)
322.5	511.085	322.5	-9.997	322.5	-274.639
322.502	511.21	322.502	-10.372	322.502	-275.389
322.504	511.085	322.504	-9.997	322.504	-276.639
322.507	510.585	322.507	-9.122	322.507	-278.389
322.509	508.71	322.509	-9.622	322.509	-279.264
322.512	507.46	322.512	-8.747	322.512	-278.639
322.514	507.21	322.514	-7.997	322.514	-282.014
322.517	505.21	322.517	-9.247	322.517	-284.264
322.519	506.335	322.519	-8.497	322.519	-287.014
322.522	505.46	322.522	-9.247	322.522	-288.014
322.524	506.46	322.524	-9.747	322.524	-287.639
322.526	506.585	322.526	-11.497	322.526	-288.889
322.529	507.96	322.529	-13.997	322.529	-289.389
322.531	508.21	322.531	-16.247	322.531	-289.764
322.534	509.835	322.534	-18.247	322.534	-290.514
322.536	509.835	322.536	-17.622	322.536	-292.514
322.539	508.835	322.539	-17.622	322.539	-293.264
322.541	508.21	322.541	-17.122	322.541	-293.889
322.543	507.835	322.543	-16.622	322.543	-295.889
322.546	508.085	322.546	-17.872	322.546	-294.639
322.548	505.46	322.548	-18.372	322.548	-295.889
322.551	504.335	322.551	-19.497	322.551	-298.639
322.553	503.835	322.553	-20.872	322.553	-298.139
322.556	503.71	322.556	-19.622	322.556	-298.639
322.558	501.46	322.558	-21.122	322.558	-297.889
322.561	502.71	322.561	-20.997	322.561	-295.764
322.563	502.21	322.563	-23.372	322.563	-296.014
322.565	504.085	322.565	-24.872	322.565	-295.514
322.568	503.835	322.568	-25.497	322.568	-293.514
322.57	503.085	322.57	-26.497	322.57	-294.014
322.573	502.835	322.573	-28.622	322.573	-293.889
322.575	502.46	322.575	-28.872	322.575	-294.014
322.578	501.71	322.578	-29.622	322.578	-292.764
322.58	501.835	322.58	-29.872	322.58	-292.889
322.582	502.21	322.582	-31.997	322.582	-294.639
322.585	501.21	322.585	-33.247	322.585	-295.889
322.587	499.835	322.587	-34.997	322.587	-296.264
322.59	498.71	322.59	-36.247	322.59	-298.139
322.592	498.96	322.592	-38.997	322.592	-299.389
322.595	499.21	322.595	-41.122	322.595	-301.139
322.597	498.46	322.597	-40.497	322.597	-301.014
322.6	499.46	322.6	-40.872	322.6	-299.889
322.602	498.835	322.602	-42.997	322.602	-297.889
322.604	500.71	322.604	-42.872	322.604	-295.764
322.607	503.335	322.607	-44.122	322.607	-296.764
322.609	506.085	322.609	-43.622	322.609	-293.264
322.612	509.085	322.612	-43.747	322.612	-293.014
322.614	508.46	322.614	-44.747	322.614	-292.014
322.617	507.96	322.617	-45.872	322.617	-289.514
322.619	509.46	322.619	-49.122	322.619	-287.889
322.622	510.335	322.622	-49.997	322.622	-287.639
322.624	511.96	322.624	-52.497	322.624	-287.014
322.627	512.335	322.627	-52.497	322.627	-285.389
322.629	511.21	322.629	-52.622	322.629	-282.764
322.631	512.585	322.631	-52.747	322.631	-283.264
322.634	513.21	322.634	-51.997	322.634	-283.264
322.636	512.96	322.636	-51.872	322.636	-282.139
322.639	512.71	322.639	-54.372	322.639	-283.639
322.641	514.835	322.641	-53.622	322.641	-282.639
322.644	516.46	322.644	-56.997	322.644	-284.639
322.646	515.71	322.646	-58.497	322.646	-285.514
322.649	518.96	322.649	-58.372	322.649	-287.139
322.651	519.96	322.651	-60.122	322.651	-288.764
322.653	520.71	322.653	-62.747	322.653	-290.639
322.656	523.21	322.656	-63.497	322.656	-290.264
322.658	523.96	322.658	-65.747	322.658	-289.639
322.661	526.585	322.661	-68.247	322.661	-290.264
322.663	526.085	322.663	-70.497	322.663	-291.389
322.666	526.585	322.666	-71.747	322.666	-290.264
322.668	529.835	322.668	-72.747	322.668	-291.264
322.67	530.21	322.67	-72.122	322.67	-290.139
322.673	533.96	322.673	-70.372	322.673	-288.014
322.675	535.46	322.675	-70.122	322.675	-289.764
322.678	537.335	322.678	-69.122	322.678	-291.639
322.68	540.71	322.68	-69.372	322.68	-293.139
322.683	540.21	322.683	-70.747	322.683	-291.514
322.685	540.085	322.685	-69.622	322.685	-291.139
322.688	536.96	322.688	-69.872	322.688	-290.514
322.69	536.21	322.69	-68.997	322.69	-289.264
322.692	534.71	322.692	-66.872	322.692	-287.639
322.695	535.71	322.695	-64.497	322.695	-284.639
322.697	533.335	322.697	-60.872	322.697	-281.389
322.7	532.585	322.7	-58.622	322.7	-279.889
322.702	532.21	322.702	-56.997	322.702	-279.139
322.705	530.835	322.705	-56.247	322.705	-281.514
322.707	529.46	322.707	-53.997	322.707	-281.764
322.709	528.21	322.709	-54.622	322.709	-285.014
322.712	527.71	322.712	-54.247	322.712	-286.264
322.714	526.96	322.714	-52.122	322.714	-288.764
322.717	524.335	322.717	-50.622	322.717	-291.639
322.719	522.335	322.719	-49.747	322.719	-292.514
322.722	523.335	322.722	-48.622	322.722	-293.764
322.724	519.585	322.724	-49.872	322.724	-293.764
322.727	520.21	322.727	-47.872	322.727	-293.139
322.729	517.085	322.729	-48.247	322.729	-293.264
322.731	513.335	322.731	-46.747	322.731	-291.764
322.734	512.335	322.734	-45.872	322.734	-290.889
322.736	511.46	322.736	-45.872	322.736	-289.139
322.739	510.21	322.739	-45.747	322.739	-286.514
322.741	510.46	322.741	-46.622	322.741	-284.889
322.744	509.21	322.744	-46.497	322.744	-284.764
322.746	509.585	322.746	-45.122	322.746	-282.264
322.749	506.21	322.749	-44.247	322.749	-280.264
322.751	504.46	322.751	-39.747	322.751	-278.389
322.753	501.585	322.753	-38.247	322.753	-278.889
322.756	499.335	322.756	-35.247	322.756	-276.764
322.758	497.96	322.758	-34.747	322.758	-276.264
322.761	493.96	322.761	-35.872	322.761	-275.389
322.763	492.46	322.763	-35.872	322.763	-274.764
322.766	490.71	322.766	-36.747	322.766	-273.514
322.768	487.835	322.768	-37.622	322.768	-272.389
322.771	486.585	322.771	-37.997	322.771	-270.389
322.773	485.335	322.773	-38.497	322.773	-270.389
322.775	483.96	322.775	-38.997	322.775	-270.764
322.778	480.71	322.778	-40.622	322.778	-272.389
322.78	480.085	322.78	-40.747	322.78	-275.889
322.783	480.21	322.783	-44.872	322.783	-276.514
322.785	479.21	322.785	-42.872	322.785	-279.264
322.788	477.085	322.788	-42.247	322.788	-278.764
322.79	478.21	322.79	-43.122	322.79	-278.764
322.793	480.46	322.793	-41.497	322.793	-279.514
322.795	482.46	322.795	-41.372	322.795	-279.764
322.797	484.96	322.797	-42.247	322.797	-280.264
322.8	489.21	322.8	-43.372	322.8	-279.889
322.802	491.71	322.802	-44.247	322.802	-280.139
322.805	493.96	322.805	-43.247	322.805	-280.389
322.807	494.71	322.807	-45.372	322.807	-278.264
322.81	495.085	322.81	-46.122	322.81	-279.264
322.812	494.335	322.812	-44.997	322.812	-279.639
322.815	494.96	322.815	-43.122	322.815	-280.639
322.817	496.46	322.817	-41.247	322.817	-281.764
322.819	496.71	322.819	-37.872	322.819	-281.389
322.822	497.835	322.822	-35.247	322.822	-281.639
322.824	497.835	322.824	-33.497	322.824	-280.639
322.827	499.085	322.827	-31.747	322.827	-280.889
322.829	499.585	322.829	-31.372	322.829	-280.514
322.832	496.585	322.832	-30.247	322.832	-278.889
322.834	496.71	322.834	-28.122	322.834	-279.889
322.837	494.335	322.837	-29.372	322.837	-278.889
322.839	492.71	322.839	-28.747	322.839	-281.514
322.841	490.585	322.841	-30.122	322.841	-282.139
322.844	490.835	322.844	-30.122	322.844	-282.889
322.846	491.71	322.846	-29.497	322.846	-285.014
322.849	494.335	322.849	-27.622	322.849	-284.639
322.851	495.335	322.851	-27.622	322.851	-284.764
322.854	495.835	322.854	-27.497	322.854	-284.139
322.856	496.96	322.856	-24.497	322.856	-285.764
322.858	497.085	322.858	-23.997	322.858	-286.889
322.861	495.46	322.861	-21.747	322.861	-288.389
322.863	493.585	322.863	-20.372	322.863	-293.639
322.866	492.21	322.866	-21.497	322.866	-294.014
322.868	491.335	322.868	-18.247	322.868	-295.639
322.871	492.335	322.871	-20.247	322.871	-298.014
322.873	490.335	322.873	-18.372	322.873	-300.014
322.875	489.21	322.875	-15.997	322.875	-301.639
322.878	486.46	322.878	-18.622	322.878	-303.889
322.88	487.585	322.88	-17.372	322.88	-304.264
322.883	487.46	322.883	-18.997	322.883	-307.389
322.885	485.085	322.885	-15.247	322.885	-307.514
322.888	487.585	322.888	-14.122	322.888	-310.014
322.89	486.085	322.89	-13.747	322.89	-310.139
322.893	486.335	322.893	-13.497	322.893	-311.764
322.895	485.085	322.895	-13.497	322.895	-314.014
322.897	486.835	322.897	-14.122	322.897	-312.889
322.9	488.71	322.9	-13.747	322.9	-313.764
322.902	488.835	322.902	-12.622	322.902	-313.014
322.905	489.835	322.905	-13.372	322.905	-312.764
322.907	491.46	322.907	-14.622	322.907	-314.014
322.91	495.085	322.91	-17.122	322.91	-313.889
322.912	498.21	322.912	-20.372	322.912	-313.639
322.915	501.085	322.915	-21.622	322.915	-313.389
322.917	505.585	322.917	-22.497	322.917	-312.389
322.92	505.21	322.92	-22.622	322.92	-310.639
322.922	508.21	322.922	-23.497	322.922	-310.014
322.924	510.71	322.924	-24.622	322.924	-309.889
322.927	512.085	322.927	-27.497	322.927	-308.389
322.929	515.335	322.929	-31.497	322.929	-310.014
322.932	516.96	322.932	-32.872	322.932	-311.639
322.934	517.835	322.934	-33.747	322.934	-312.514
322.937	519.585	322.937	-34.997	322.937	-313.639
322.939	519.71	322.939	-36.747	322.939	-313.389
322.942	520.71	322.942	-37.997	322.942	-312.389
322.944	518.835	322.944	-39.372	322.944	-311.389
322.946	518.585	322.946	-40.622	322.946	-311.514
322.949	517.46	322.949	-41.622	322.949	-311.389
322.951	517.335	322.951	-42.622	322.951	-310.139
322.954	516.085	322.954	-42.372	322.954	-308.514
322.956	515.46	322.956	-44.372	322.956	-308.014
322.959	515.085	322.959	-47.622	322.959	-306.889
322.961	515.21	322.961	-48.622	322.961	-306.264
322.963	512.585	322.963	-50.247	322.963	-306.389
322.966	509.585	322.966	-48.622	322.966	-307.889
322.968	507.21	322.968	-47.997	322.968	-307.889
322.971	506.71	322.971	-49.122	322.971	-308.889
322.973	505.085	322.973	-48.122	322.973	-310.889
322.976	502.835	322.976	-48.997	322.976	-313.389
322.978	503.21	322.978	-48.372	322.978	-313.639
322.981	501.71	322.981	-46.747	322.981	-313.764
322.983	498.585	322.983	-46.997	322.983	-313.264
322.985	496.71	322.985	-44.872	322.985	-311.264
322.988	493.835	322.988	-45.872	322.988	-309.264
322.99	491.585	322.99	-45.122	322.99	-305.389
322.993	487.585	322.993	-43.872	322.993	-304.264
322.995	485.335	322.995	-44.247	322.995	-304.014
322.998	482.335	322.998	-43.372	322.998	-301.389
323	480.085	323	-41.622	323	-301.139
323.002	479.21	323.002	-40.747	323.002	-296.264
323.005	476.085	323.005	-38.747	323.005	-294.264
323.007	473.835	323.007	-37.497	323.007	-294.764
323.01	472.21	323.01	-35.997	323.01	-293.639
323.012	471.085	323.012	-36.372	323.012	-293.639
323.015	469.335	323.015	-33.622	323.015	-291.764
323.017	468.335	323.017	-33.372	323.017	-291.514
323.02	468.96	323.02	-32.997	323.02	-292.639
323.022	470.085	323.022	-32.247	323.022	-293.139
323.024	470.335	323.024	-31.122	323.024	-295.014
323.027	473.21	323.027	-33.247	323.027	-297.014
323.029	473.335	323.029	-34.747	323.029	-298.514
323.032	476.835	323.032	-37.497	323.032	-298.889
323.034	476.71	323.034	-37.247	323.034	-296.639
323.037	480.835	323.037	-38.247	323.037	-297.014
323.039	482.21	323.039	-39.122	323.039	-296.264
323.042	485.335	323.042	-37.872	323.042	-295.764
323.044	485.96	323.044	-37.997	323.044	-296.514
323.046	488.335	323.046	-37.122	323.046	-297.639
323.049	491.585	323.049	-37.372	323.049	-298.139
323.051	494.335	323.051	-35.997	323.051	-297.639
323.054	499.46	323.054	-36.122	323.054	-298.514
323.056	502.335	323.056	-37.497	323.056	-300.639
323.059	507.085	323.059	-36.497	323.059	-298.889
323.061	508.46	323.061	-38.997	323.061	-298.514
323.063	510.585	323.063	-38.997	323.063	-297.389
323.066	514.085	323.066	-40.122	323.066	-294.764
323.068	513.335	323.068	-40.622	323.068	-294.139
323.071	514.085	323.071	-39.497	323.071	-292.264
323.073	513.585	323.073	-39.247	323.073	-290.639
323.076	511.96	323.076	-37.247	323.076	-289.139
323.078	511.46	323.078	-34.497	323.078	-288.514
323.081	511.21	323.081	-33.997	323.081	-285.889
323.083	510.835	323.083	-31.997	323.083	-284.139
323.086	509.71	323.086	-31.372	323.086	-285.014
323.088	506.085	323.088	-29.497	323.088	-284.389
323.09	506.585	323.09	-28.122	323.09	-285.264
323.093	504.085	323.093	-29.747	323.093	-285.514
323.095	504.085	323.095	-28.247	323.095	-285.264
323.098	505.21	323.098	-27.622	323.098	-286.389
323.1	506.335	323.1	-23.997	323.1	-286.389
323.103	508.585	323.103	-24.497	323.103	-289.639
323.105	507.46	323.105	-26.622	323.105	-289.889
323.108	508.835	323.108	-23.997	323.108	-291.514
323.11	506.96	323.11	-23.497	323.11	-293.514
323.112	507.71	323.112	-23.372	323.112	-294.889
323.115	510.21	323.115	-21.872	323.115	-297.764
323.117	510.585	323.117	-23.247	323.117	-299.514
323.12	512.835	323.12	-22.872	323.12	-302.139
323.122	511.71	323.122	-25.372	323.122	-304.389
323.125	511.835	323.125	-26.747	323.125	-305.514
323.127	511.21	323.127	-28.247	323.127	-307.389
323.13	510.085	323.13	-29.747	323.13	-308.889
323.132	511.335	323.132	-30.872	323.132	-311.514
323.134	510.96	323.134	-30.622	323.134	-313.764
323.137	511.335	323.137	-31.497	323.137	-315.889
323.139	511.21	323.139	-31.997	323.139	-316.014
323.142	512.21	323.142	-35.872	323.142	-317.889
323.144	512.585	323.144	-37.872	323.144	-316.764
323.147	514.835	323.147	-40.747	323.147	-317.889
323.149	516.71	323.149	-42.622	323.149	-316.139
323.151	516.585	323.151	-44.872	323.151	-316.889
323.154	518.71	323.154	-47.747	323.154	-314.389
323.156	520.46	323.156	-49.622	323.156	-312.389
323.159	519.585	323.159	-50.372	323.159	-308.264
323.161	522.835	323.161	-50.747	323.161	-307.639
323.164	525.085	323.164	-49.247	323.164	-303.889
323.166	526.585	323.166	-51.247	323.166	-301.389
323.168	526.835	323.168	-48.997	323.168	-298.139
323.171	527.085	323.171	-50.372	323.171	-297.014
323.173	527.085	323.173	-50.872	323.173	-295.264
323.176	525.585	323.176	-49.372	323.176	-291.889
323.178	527.46	323.178	-49.997	323.178	-290.764
323.181	527.96	323.181	-46.997	323.181	-290.264
323.183	528.085	323.183	-47.122	323.183	-288.514
323.186	528.085	323.186	-45.622	323.186	-288.139
323.188	528.335	323.188	-45.997	323.188	-286.264
323.19	529.21	323.19	-47.747	323.19	-284.639
323.193	530.835	323.193	-48.497	323.193	-283.264
323.195	530.46	323.195	-50.497	323.195	-283.139
323.198	529.96	323.198	-51.747	323.198	-283.514
323.2	527.21	323.2	-52.372	323.2	-282.764
323.203	527.96	323.203	-53.997	323.203	-280.764
323.205	525.585	323.205	-53.122	323.205	-278.639
323.208	524.585	323.208	-54.247	323.208	-278.764
323.21	522.71	323.21	-54.622	323.21	-278.639
323.212	523.46	323.212	-53.872	323.212	-278.764
323.215	524.335	323.215	-52.747	323.215	-280.139
323.217	526.085	323.217	-52.372	323.217	-280.139
323.22	526.21	323.22	-52.122	323.22	-281.264
323.222	526.46	323.222	-52.997	323.222	-280.764
323.225	525.085	323.225	-52.747	323.225	-279.389
323.227	523.46	323.227	-52.372	323.227	-278.014
323.23	522.46	323.23	-50.497	323.23	-273.889
323.232	521.46	323.232	-49.372	323.232	-275.139
323.235	520.085	323.235	-48.372	323.235	-275.264
323.237	518.46	323.237	-46.622	323.237	-275.014
323.239	516.21	323.239	-44.997	323.239	-275.264
323.242	514.835	323.242	-43.747	323.242	-274.889
323.244	515.46	323.244	-43.622	323.244	-276.264
323.247	511.085	323.247	-44.872	323.247	-276.889
323.249	510.21	323.249	-45.872	323.249	-277.639
323.252	509.21	323.252	-46.997	323.252	-280.139
323.254	506.335	323.254	-46.997	323.254	-280.014
323.256	505.71	323.256	-46.997	323.256	-280.764
323.259	503.085	323.259	-45.872	323.259	-282.139
323.261	503.335	323.261	-47.247	323.261	-280.889
323.264	503.085	323.264	-47.247	323.264	-281.389
323.266	501.71	323.266	-45.622	323.266	-282.264
323.269	502.96	323.269	-45.747	323.269	-282.514
323.271	498.21	323.271	-46.122	323.271	-282.639
323.274	497.835	323.274	-43.872	323.274	-282.889
323.276	495.335	323.276	-45.622	323.276	-284.514
323.278	493.835	323.278	-46.122	323.278	-282.264
323.281	492.085	323.281	-46.747	323.281	-283.139
323.283	487.585	323.283	-48.997	323.283	-283.014
323.286	486.96	323.286	-48.622	323.286	-282.639
323.288	487.835	323.288	-47.997	323.288	-282.389
323.291	486.085	323.291	-48.372	323.291	-282.139
323.293	486.21	323.293	-49.122	323.293	-280.889
323.296	485.835	323.296	-49.747	323.296	-278.389
323.298	484.21	323.298	-51.997	323.298	-275.139
323.3	482.085	323.3	-52.122	323.3	-271.889
323.303	483.71	323.303	-51.747	323.303	-270.139
323.305	482.46	323.305	-51.247	323.305	-271.514
323.308	483.585	323.308	-50.747	323.308	-272.014
323.31	484.835	323.31	-49.372	323.31	-271.514
323.313	484.21	323.313	-48.622	323.313	-270.389
323.315	485.335	323.315	-45.497	323.315	-271.014
323.317	487.96	323.317	-45.747	323.317	-272.389
323.32	487.835	323.32	-45.622	323.32	-270.514
323.322	490.21	323.322	-42.747	323.322	-272.514
323.325	491.46	323.325	-40.122	323.325	-272.764
323.327	491.46	323.327	-39.622	323.327	-272.264
323.33	493.335	323.33	-40.122	323.33	-272.639
323.332	495.21	323.332	-42.747	323.332	-272.514
323.335	497.835	323.335	-42.997	323.335	-275.139
323.337	499.835	323.337	-44.872	323.337	-276.764
323.339	499.835	323.339	-46.622	323.339	-279.139
323.342	501.585	323.342	-46.872	323.342	-283.514
323.344	501.085	323.344	-48.372	323.344	-285.014
323.347	501.585	323.347	-47.747	323.347	-286.014
323.349	502.585	323.349	-47.247	323.349	-288.514
323.352	504.71	323.352	-45.247	323.352	-289.264
323.354	504.585	323.354	-42.247	323.354	-291.014
323.356	505.21	323.356	-42.497	323.356	-292.264
323.359	504.96	323.359	-38.872	323.359	-292.014
323.361	505.21	323.361	-35.997	323.361	-291.639
323.364	505.21	323.364	-35.372	323.364	-291.139
323.366	506.085	323.366	-32.997	323.366	-290.889
323.369	506.835	323.369	-32.997	323.369	-290.764
323.371	507.585	323.371	-31.622	323.371	-288.014
323.374	508.835	323.374	-31.497	323.374	-287.139
323.376	510.335	323.376	-31.747	323.376	-283.389
323.378	510.71	323.378	-30.122	323.378	-281.389
323.381	510.835	323.381	-29.247	323.381	-279.014
323.383	508.085	323.383	-29.122	323.383	-278.889
323.386	506.21	323.386	-28.997	323.386	-278.264
323.388	506.21	323.388	-29.497	323.388	-278.014
323.391	506.585	323.391	-28.497	323.391	-277.889
323.393	504.96	323.393	-26.247	323.393	-279.264
323.396	504.71	323.396	-24.872	323.396	-280.389
323.398	504.21	323.398	-25.747	323.398	-283.139
323.401	503.835	323.401	-22.122	323.401	-285.139
323.403	503.96	323.403	-20.372	323.403	-285.764
323.405	502.585	323.405	-19.622	323.405	-286.014
323.408	500.835	323.408	-16.372	323.408	-287.014
323.41	499.335	323.41	-15.122	323.41	-290.514
323.413	499.335	323.413	-15.372	323.413	-293.514
323.415	497.085	323.415	-12.372	323.415	-295.889
323.418	495.96	323.418	-11.622	323.418	-298.889
323.42	494.96	323.42	-8.247	323.42	-298.264
323.423	494.21	323.423	-10.122	323.423	-298.389
323.425	493.96	323.425	-7.497	323.425	-295.139
323.427	494.21	323.427	-8.622	323.427	-295.764
323.43	495.46	323.43	-10.247	323.43	-294.389
323.432	496.085	323.432	-8.747	323.432	-291.514
323.435	497.96	323.435	-7.247	323.435	-290.139
323.437	498.46	323.437	-5.497	323.437	-286.389
323.44	499.46	323.44	-5.872	323.44	-284.514
323.442	499.96	323.442	-6.372	323.442	-283.389
323.445	499.71	323.445	-7.247	323.445	-282.264
323.447	500.71	323.447	-10.247	323.447	-279.639
323.449	500.085	323.449	-12.247	323.449	-277.639
323.452	499.835	323.452	-13.747	323.452	-274.889
323.454	499.46	323.454	-15.497	323.454	-274.639
323.457	498.335	323.457	-18.372	323.457	-272.764
323.459	499.335	323.459	-20.497	323.459	-272.514
323.462	498.085	323.462	-23.372	323.462	-272.514
323.464	498.21	323.464	-26.747	323.464	-272.389
323.466	497.46	323.466	-30.372	323.466	-273.639
323.469	498.46	323.469	-32.872	323.469	-273.764
323.471	496.21	323.471	-37.997	323.471	-272.014
323.474	494.835	323.474	-40.747	323.474	-269.889
323.476	493.71	323.476	-43.872	323.476	-268.014
323.479	490.71	323.479	-47.122	323.479	-267.764
323.481	489.585	323.481	-48.997	323.481	-269.514
323.483	486.21	323.483	-50.497	323.483	-272.139
323.486	483.46	323.486	-52.997	323.486	-273.014
323.488	485.335	323.488	-53.747	323.488	-276.514
323.491	482.585	323.491	-53.747	323.491	-279.139
323.493	482.835	323.493	-55.872	323.493	-279.389
323.496	482.585	323.496	-58.497	323.496	-281.389
323.498	482.835	323.498	-61.747	323.498	-281.139
323.501	482.585	323.501	-60.372	323.501	-282.389
323.503	479.21	323.503	-62.997	323.503	-283.639
323.505	479.46	323.505	-62.747	323.505	-288.014
323.508	477.835	323.508	-64.372	323.508	-292.639
323.51	476.835	323.51	-62.747	323.51	-293.139
323.513	480.46	323.513	-62.872	323.513	-295.014
323.515	479.085	323.515	-61.497	323.515	-296.764
323.518	481.71	323.518	-60.497	323.518	-297.014
323.52	484.21	323.52	-62.622	323.52	-298.514
323.523	485.335	323.523	-62.497	323.523	-298.514
323.525	487.085	323.525	-64.122	323.525	-301.389
323.527	487.585	323.527	-65.872	323.527	-301.889
323.53	488.46	323.53	-64.247	323.53	-304.139
323.532	485.96	323.532	-62.747	323.532	-304.889
323.535	487.085	323.535	-63.372	323.535	-308.014
323.537	489.335	323.537	-63.622	323.537	-309.389
323.54	487.835	323.54	-62.872	323.54	-310.889
323.542	489.46	323.542	-61.997	323.542	-310.014
323.545	491.585	323.545	-61.997	323.545	-309.014
323.547	493.835	323.547	-64.372	323.547	-312.014
323.549	497.585	323.549	-64.122	323.549	-312.639
323.552	497.71	323.552	-63.622	323.552	-312.514
323.554	500.085	323.554	-65.247	323.554	-313.264
323.557	499.085	323.557	-62.497	323.557	-313.014
323.559	501.21	323.559	-62.497	323.559	-312.514
323.562	502.835	323.562	-58.997	323.562	-312.014
323.564	503.835	323.564	-57.747	323.564	-311.889
323.567	505.71	323.567	-56.247	323.567	-311.139
323.569	506.085	323.569	-54.872	323.569	-309.014
323.571	510.835	323.571	-54.247	323.571	-309.264
323.574	512.335	323.574	-53.247	323.574	-308.514
323.576	514.96	323.576	-51.997	323.576	-306.764
323.579	519.835	323.579	-51.247	323.579	-302.389
323.581	520.21	323.581	-51.247	323.581	-299.389
323.584	521.96	323.584	-49.622	323.584	-296.764
323.586	521.71	323.586	-48.497	323.586	-294.389
323.589	522.835	323.589	-48.872	323.589	-295.889
323.591	524.085	323.591	-48.747	323.591	-295.514
323.593	522.335	323.593	-46.747	323.593	-294.014
323.596	523.085	323.596	-45.247	323.596	-292.639
323.598	523.21	323.598	-40.997	323.598	-291.264
323.601	521.335	323.601	-39.872	323.601	-289.639
323.603	519.585	323.603	-36.997	323.603	-286.139
323.606	519.085	323.606	-34.997	323.606	-283.264
323.608	517.71	323.608	-34.497	323.608	-282.264
323.611	515.21	323.611	-34.372	323.611	-281.389
323.613	515.335	323.613	-33.872	323.613	-281.014
323.615	515.585	323.615	-30.747	323.615	-279.764
323.618	516.96	323.618	-29.872	323.618	-279.389
323.62	518.71	323.62	-30.997	323.62	-278.639
323.623	518.46	323.623	-30.997	323.623	-278.264
323.625	517.835	323.625	-28.997	323.625	-277.889
323.628	514.585	323.628	-27.247	323.628	-275.389
323.63	513.335	323.63	-28.247	323.63	-274.014
323.632	512.46	323.632	-28.247	323.632	-273.514
323.635	510.835	323.635	-31.372	323.635	-271.764
323.637	509.71	323.637	-31.872	323.637	-273.514
323.64	510.085	323.64	-36.747	323.64	-273.014
323.642	509.71	323.642	-39.372	323.642	-272.889
323.645	509.585	323.645	-42.622	323.645	-276.139
323.647	510.585	323.647	-45.997	323.647	-273.139
323.65	511.21	323.65	-50.497	323.65	-273.514
323.652	510.46	323.652	-52.622	323.652	-270.889
323.654	510.585	323.654	-54.497	323.654	-271.389
323.657	509.335	323.657	-56.997	323.657	-268.639
323.659	509.21	323.659	-58.372	323.659	-266.639
323.662	507.085	323.662	-57.872	323.662	-267.389
323.664	503.335	323.664	-59.497	323.664	-267.264
323.667	501.835	323.667	-60.747	323.667	-267.764
323.669	497.96	323.669	-63.997	323.669	-266.514
323.671	496.585	323.671	-65.622	323.671	-263.514
323.674	494.335	323.674	-68.872	323.674	-262.264
323.676	492.085	323.676	-69.122	323.676	-257.264
323.679	493.585	323.679	-68.997	323.679	-257.139
323.681	493.585	323.681	-69.247	323.681	-256.139
323.684	494.96	323.684	-67.997	323.684	-255.764
323.686	495.21	323.686	-65.247	323.686	-255.014
323.689	496.71	323.689	-64.872	323.689	-254.639
323.691	498.71	323.691	-65.497	323.691	-254.889
323.693	498.71	323.693	-65.997	323.693	-256.514
323.696	499.96	323.696	-65.247	323.696	-256.764
323.698	498.96	323.698	-65.872	323.698	-256.889
323.701	497.085	323.701	-65.622	323.701	-257.514
323.703	496.835	323.703	-65.497	323.703	-258.514
323.706	492.835	323.706	-65.372	323.706	-258.639
323.708	490.335	323.708	-65.622	323.708	-256.264
323.711	488.835	323.711	-65.747	323.711	-253.639
323.713	485.96	323.713	-66.622	323.713	-252.514
323.716	487.335	323.716	-67.497	323.716	-252.014
323.718	483.085	323.718	-66.372	323.718	-252.139
323.72	485.21	323.72	-66.872	323.72	-252.514
323.723	485.21	323.723	-67.872	323.723	-253.889
323.725	485.96	323.725	-68.872	323.725	-255.014
323.728	488.71	323.728	-68.872	323.728	-257.889
323.73	490.21	323.73	-68.247	323.73	-259.139
323.733	491.96	323.733	-70.497	323.733	-261.389
323.735	493.21	323.735	-72.247	323.735	-264.889
323.738	494.335	323.738	-71.997	323.738	-265.889
323.74	495.71	323.74	-72.372	323.74	-267.889
323.742	494.585	323.742	-72.372	323.742	-271.889
323.745	495.21	323.745	-71.747	323.745	-277.014
323.747	493.585	323.747	-69.747	323.747	-277.264
323.75	492.46	323.75	-67.997	323.75	-278.639
323.752	491.46	323.752	-66.497	323.752	-281.264
323.755	488.335	323.755	-66.872	323.755	-284.014
323.757	488.71	323.757	-65.622	323.757	-285.389
323.759	486.085	323.759	-63.497	323.759	-288.889
323.762	485.335	323.762	-61.622	323.762	-291.389
323.764	486.835	323.764	-60.497	323.764	-290.014
323.767	485.585	323.767	-60.372	323.767	-292.264
323.769	487.71	323.769	-59.497	323.769	-291.639
323.772	486.835	323.772	-59.747	323.772	-292.139
323.774	487.96	323.774	-60.247	323.774	-291.389
323.776	487.585	323.776	-61.372	323.776	-290.514
323.779	486.585	323.779	-61.997	323.779	-291.889
323.781	489.96	323.781	-63.372	323.781	-294.139
323.784	488.96	323.784	-63.747	323.784	-294.764
323.786	489.335	323.786	-62.372	323.786	-297.764
323.789	490.71	323.789	-61.497	323.789	-298.139
323.791	492.96	323.791	-62.872	323.791	-301.139
323.794	492.96	323.794	-62.997	323.794	-302.764
323.796	492.835	323.796	-64.872	323.796	-304.264
323.798	489.71	323.798	-67.372	323.798	-304.514
323.801	487.585	323.801	-67.247	323.801	-306.514
323.803	485.46	323.803	-68.247	323.803	-307.639
323.806	485.585	323.806	-68.872	323.806	-307.014
323.808	484.835	323.808	-69.997	323.808	-307.514
323.811	484.71	323.811	-70.997	323.811	-308.764
323.813	483.21	323.813	-71.372	323.813	-306.639
323.816	484.585	323.816	-74.372	323.816	-306.764
323.818	483.585	323.818	-76.997	323.818	-304.764
323.82	483.21	323.82	-79.372	323.82	-304.389
323.823	482.96	323.823	-81.747	323.823	-306.389
323.825	482.46	323.825	-83.872	323.825	-305.014
323.828	480.835	323.828	-83.122	323.828	-305.139
323.83	480.71	323.83	-85.372	323.83	-305.389
323.833	480.835	323.833	-84.122	323.833	-304.889
323.835	481.46	323.835	-83.122	323.835	-304.514
323.838	483.335	323.838	-79.997	323.838	-304.389
323.84	484.96	323.84	-74.997	323.84	-306.889
323.842	484.46	323.842	-72.872	323.842	-307.139
323.845	485.085	323.845	-69.372	323.845	-309.139
323.847	483.835	323.847	-67.122	323.847	-308.889
323.85	484.585	323.85	-64.372	323.85	-306.514
323.852	484.71	323.852	-63.122	323.852	-306.389
323.855	484.585	323.855	-63.122	323.855	-305.514
323.857	485.46	323.857	-62.872	323.857	-303.139
323.86	487.71	323.86	-65.247	323.86	-299.389
323.862	489.21	323.862	-64.622	323.862	-296.264
323.864	491.96	323.864	-64.622	323.864	-295.639
323.867	493.085	323.867	-63.122	323.867	-294.389
323.869	496.96	323.869	-61.747	323.869	-293.514
323.872	500.335	323.872	-61.122	323.872	-291.264
323.874	503.46	323.874	-58.247	323.874	-288.764
323.877	507.835	323.877	-56.997	323.877	-288.014
323.879	508.46	323.879	-53.997	323.879	-286.139
323.882	510.085	323.882	-51.622	323.882	-286.264
323.884	509.71	323.884	-49.622	323.884	-284.764
323.886	510.085	323.886	-44.497	323.886	-284.889
323.889	509.835	323.889	-41.872	323.889	-284.639
323.891	509.96	323.891	-39.122	323.891	-283.639
323.894	511.21	323.894	-36.372	323.894	-282.389
323.896	509.835	323.896	-37.997	323.896	-282.139
323.899	509.46	323.899	-35.747	323.899	-281.889
323.901	510.46	323.901	-38.747	323.901	-280.764
323.904	510.085	323.904	-39.872	323.904	-279.889
323.906	509.96	323.906	-40.372	323.906	-279.889
323.908	510.335	323.908	-41.747	323.908	-277.389
323.911	509.21	323.911	-39.872	323.911	-275.139
323.913	508.46	323.913	-38.747	323.913	-274.139
323.916	505.085	323.916	-39.622	323.916	-272.014
323.918	503.96	323.918	-35.872	323.918	-273.139
323.921	501.085	323.921	-35.747	323.921	-271.639
323.923	503.585	323.923	-33.372	323.923	-274.514
323.925	503.585	323.925	-32.622	323.925	-274.764
323.928	503.335	323.928	-32.497	323.928	-274.639
323.93	502.71	323.93	-31.497	323.93	-274.014
323.933	498.085	323.933	-32.247	323.933	-275.014
323.935	496.085	323.935	-30.497	323.935	-275.389
323.938	490.71	323.938	-29.247	323.938	-274.264
323.94	486.585	323.94	-29.622	323.94	-275.639
323.943	482.585	323.943	-27.372	323.943	-277.389
323.945	478.335	323.945	-27.622	323.945	-279.514
323.947	476.335	323.947	-27.622	323.947	-280.889
323.95	471.71	323.95	-29.372	323.95	-282.139
323.952	468.335	323.952	-30.872	323.952	-285.764
323.955	465.46	323.955	-31.622	323.955	-286.764
323.957	464.835	323.957	-32.372	323.957	-287.639
323.96	466.585	323.96	-33.497	323.96	-287.514
323.962	466.46	323.962	-31.997	323.962	-287.514
323.964	467.585	323.964	-30.997	323.964	-290.139
323.967	470.335	323.967	-28.997	323.967	-290.764
323.969	472.335	323.969	-27.747	323.969	-293.889
323.972	474.585	323.972	-27.122	323.972	-294.389
323.974	473.585	323.974	-26.497	323.974	-295.889
323.977	473.835	323.977	-26.497	323.977	-294.139
323.979	472.96	323.979	-26.872	323.979	-293.889
323.982	473.21	323.982	-29.122	323.982	-293.889
323.984	474.96	323.984	-29.372	323.984	-295.264
323.986	474.835	323.986	-32.497	323.986	-294.264
323.989	478.335	323.989	-32.122	323.989	-292.889
323.991	479.585	323.991	-32.622	323.991	-291.639
323.994	479.96	323.994	-33.997	323.994	-291.139
323.996	481.085	323.996	-34.497	323.996	-290.889
323.999	483.71	323.999	-38.122	323.999	-290.639
324.001	484.21	324.001	-39.372	324.001	-292.889
324.004	485.335	324.004	-40.622	324.004	-292.889
324.006	486.085	324.006	-42.247	324.006	-295.389
324.009	486.085	324.009	-41.497	324.009	-296.514
324.011	486.96	324.011	-41.872	324.011	-299.014
324.013	487.835	324.013	-43.997	324.013	-299.639
324.016	489.335	324.016	-43.247	324.016	-298.514
324.018	492.085	324.018	-43.872	324.018	-299.514
324.021	493.335	324.021	-43.122	324.021	-299.264
324.023	494.335	324.023	-44.247	324.023	-297.264
324.026	496.46	324.026	-43.497	324.026	-299.389
324.028	499.46	324.028	-41.747	324.028	-298.764
324.031	502.585	324.031	-41.372	324.031	-297.389
324.033	506.21	324.033	-41.247	324.033	-295.389
324.035	508.46	324.035	-40.872	324.035	-294.889
324.038	509.96	324.038	-40.997	324.038	-292.514
324.04	512.585	324.04	-40.497	324.04	-289.389
324.043	514.835	324.043	-43.747	324.043	-286.889
324.045	516.585	324.045	-43.372	324.045	-284.514
324.048	519.96	324.048	-43.622	324.048	-283.514
324.05	520.96	324.05	-46.247	324.05	-284.889
324.052	522.46	324.052	-46.372	324.052	-285.264
324.055	523.21	324.055	-47.872	324.055	-286.264
324.057	524.335	324.057	-49.747	324.057	-285.264
324.06	524.585	324.06	-51.122	324.06	-286.639
324.062	522.835	324.062	-54.747	324.062	-286.764
324.065	522.96	324.065	-53.747	324.065	-288.014
324.067	521.96	324.067	-53.997	324.067	-288.514
324.07	518.335	324.07	-51.747	324.07	-287.139
324.072	517.21	324.072	-49.872	324.072	-285.014
324.074	513.585	324.074	-47.872	324.074	-282.514
324.077	511.835	324.077	-46.622	324.077	-280.139
324.079	508.46	324.079	-44.122	324.079	-279.764
324.082	506.21	324.082	-42.747	324.082	-279.389
324.084	505.46	324.084	-42.622	324.084	-283.014
324.087	502.585	324.087	-43.622	324.087	-284.139
324.089	503.21	324.089	-40.497	324.089	-286.264
324.091	501.085	324.091	-39.122	324.091	-289.389
324.094	501.71	324.094	-38.122	324.094	-294.389
324.096	501.085	324.096	-38.747	324.096	-296.514
324.099	498.335	324.099	-38.622	324.099	-299.139
324.101	499.21	324.101	-38.372	324.101	-302.889
324.104	497.21	324.104	-40.997	324.104	-306.139
324.106	496.46	324.106	-42.997	324.106	-309.389
324.109	497.71	324.109	-46.247	324.109	-311.514
324.111	494.335	324.111	-50.122	324.111	-312.889
324.113	493.46	324.113	-49.372	324.113	-311.514
324.116	491.835	324.116	-51.372	324.116	-310.514
324.118	489.21	324.118	-52.997	324.118	-308.889
324.121	489.335	324.121	-54.497	324.121	-306.389
324.123	487.835	324.123	-54.872	324.123	-306.139
324.126	490.335	324.126	-53.622	324.126	-303.014
324.128	488.585	324.128	-54.247	324.128	-303.264
324.131	490.085	324.131	-53.747	324.131	-302.389
324.133	492.46	324.133	-55.872	324.133	-301.889
324.135	492.585	324.135	-56.997	324.135	-303.514
324.138	495.585	324.138	-57.372	324.138	-304.264
324.14	495.21	324.14	-58.747	324.14	-303.514
324.143	496.21	324.143	-61.372	324.143	-303.264
324.145	496.96	324.145	-60.622	324.145	-303.264
324.148	497.46	324.148	-60.122	324.148	-303.139
324.15	498.46	324.15	-60.372	324.15	-303.514
324.152	498.46	324.152	-58.997	324.152	-304.014
324.155	497.71	324.155	-59.497	324.155	-306.889
324.157	498.085	324.157	-59.622	324.157	-307.514
324.16	497.71	324.16	-58.747	324.16	-310.389
324.162	499.21	324.162	-58.497	324.162	-314.264
324.165	497.21	324.165	-59.122	324.165	-315.139
324.167	497.585	324.167	-59.622	324.167	-317.139
324.17	497.46	324.17	-57.872	324.17	-317.389
324.172	494.585	324.172	-60.622	324.172	-318.139
324.175	494.46	324.175	-59.747	324.175	-318.639
324.177	493.835	324.177	-61.122	324.177	-318.889
324.179	493.835	324.179	-63.372	324.179	-320.264
324.182	493.71	324.182	-62.122	324.182	-322.014
324.184	493.46	324.184	-60.997	324.184	-325.014
324.187	495.21	324.187	-57.247	324.187	-325.389
324.189	493.835	324.189	-55.997	324.189	-328.264
324.192	497.71	324.192	-55.622	324.192	-329.139
324.194	498.085	324.194	-53.997	324.194	-327.764
324.197	501.21	324.197	-55.872	324.197	-328.514
324.199	503.585	324.199	-56.122	324.199	-328.264
324.201	503.21	324.201	-58.122	324.201	-329.139
324.204	503.585	324.204	-59.872	324.204	-328.889
324.206	505.085	324.206	-60.997	324.206	-326.639
324.209	506.585	324.209	-62.622	324.209	-327.264
324.211	506.585	324.211	-65.997	324.211	-327.514
324.214	507.585	324.214	-65.247	324.214	-326.764
324.216	506.71	324.216	-64.497	324.216	-325.264
324.219	506.96	324.219	-65.372	324.219	-325.139
324.221	504.71	324.221	-68.497	324.221	-323.639
324.223	503.835	324.223	-69.497	324.223	-321.639
324.226	501.46	324.226	-68.372	324.226	-320.514
324.228	503.46	324.228	-71.872	324.228	-320.139
324.231	501.585	324.231	-72.372	324.231	-317.264
324.233	500.835	324.233	-71.747	324.233	-317.264
324.236	498.71	324.236	-70.122	324.236	-314.639
324.238	499.835	324.238	-67.997	324.238	-314.389
324.24	495.96	324.24	-66.247	324.24	-312.764
324.243	495.46	324.243	-65.497	324.243	-311.639
324.245	494.96	324.245	-63.122	324.245	-312.139
324.248	493.71	324.248	-60.372	324.248	-310.889
324.25	496.46	324.25	-59.497	324.25	-311.264
324.253	499.335	324.253	-59.997	324.253	-311.889
324.255	500.46	324.255	-58.747	324.255	-312.514
324.257	504.21	324.257	-60.247	324.257	-311.514
324.26	503.585	324.26	-60.372	324.26	-308.764
324.262	506.335	324.262	-60.372	324.262	-309.889
324.265	503.585	324.265	-59.372	324.265	-309.014
324.267	504.21	324.267	-57.872	324.267	-305.514
324.27	502.21	324.27	-55.747	324.27	-305.514
324.272	500.46	324.272	-54.872	324.272	-302.889
324.275	500.335	324.275	-53.622	324.275	-301.264
324.277	497.585	324.277	-52.997	324.277	-297.889
324.279	498.21	324.279	-52.497	324.279	-298.514
324.282	497.085	324.282	-48.622	324.282	-296.889
324.284	498.46	324.284	-47.997	324.284	-295.139
324.287	496.71	324.287	-46.497	324.287	-295.389
324.289	495.96	324.289	-46.122	324.289	-293.764
324.292	497.835	324.292	-44.622	324.292	-292.014
324.294	498.21	324.294	-42.247	324.294	-291.389
324.297	497.71	324.297	-41.497	324.297	-290.889
324.299	497.21	324.299	-41.122	324.299	-290.264
324.301	495.21	324.301	-41.497	324.301	-288.264
324.304	497.585	324.304	-40.622	324.304	-287.264
324.306	498.21	324.306	-40.747	324.306	-288.889
324.309	501.335	324.309	-40.122	324.309	-288.514
324.311	501.21	324.311	-39.372	324.311	-288.764
324.314	501.46	324.314	-40.497	324.314	-289.014
324.316	503.085	324.316	-38.622	324.316	-289.389
324.319	503.46	324.319	-41.872	324.319	-289.889
324.321	506.21	324.321	-41.747	324.321	-288.389
324.324	508.46	324.324	-39.497	324.324	-288.264
324.326	508.585	324.326	-42.122	324.326	-288.014
324.328	508.96	324.328	-41.622	324.328	-285.514
324.331	508.96	324.331	-42.872	324.331	-282.764
324.333	507.71	324.333	-43.997	324.333	-281.514
324.336	507.46	324.336	-45.872	324.336	-282.764
324.338	506.21	324.338	-45.872	324.338	-282.639
324.341	507.21	324.341	-46.122	324.341	-284.389
324.343	506.21	324.343	-48.497	324.343	-285.764
324.345	506.71	324.345	-50.372	324.345	-286.514
324.348	505.335	324.348	-50.372	324.348	-288.014
324.35	506.21	324.35	-49.497	324.35	-288.764
324.353	508.335	324.353	-49.247	324.353	-291.639
324.355	508.46	324.355	-51.372	324.355	-292.639
324.358	508.585	324.358	-51.622	324.358	-294.139
324.36	509.46	324.36	-51.872	324.36	-294.639
324.363	508.835	324.363	-53.247	324.363	-294.139
324.365	510.085	324.365	-51.622	324.365	-293.514
324.367	510.085	324.367	-50.997	324.367	-291.139
324.37	512.085	324.37	-49.997	324.37	-289.639
324.372	512.835	324.372	-49.747	324.372	-287.889
324.375	515.71	324.375	-51.122	324.375	-287.014
324.377	517.335	324.377	-49.122	324.377	-286.764
324.38	518.585	324.38	-48.622	324.38	-287.139
324.382	520.21	324.382	-45.247	324.382	-285.639
324.385	520.96	324.385	-42.872	324.385	-286.389
324.387	521.835	324.387	-39.497	324.387	-288.514
324.389	522.21	324.389	-39.747	324.389	-289.014
324.392	521.585	324.392	-40.247	324.392	-291.764
324.394	520.835	324.394	-37.747	324.394	-292.389
324.397	520.46	324.397	-36.247	324.397	-293.764
324.399	521.71	324.399	-34.497	324.399	-295.389
324.402	523.585	324.402	-35.372	324.402	-295.764
324.404	524.835	324.404	-36.622	324.404	-297.139
324.406	528.21	324.406	-35.747	324.406	-299.139
324.409	529.46	324.409	-36.247	324.409	-301.514
324.411	529.71	324.411	-35.747	324.411	-302.389
324.414	529.46	324.414	-35.622	324.414	-300.639
324.416	529.085	324.416	-34.247	324.416	-303.264
324.419	526.71	324.419	-33.122	324.419	-303.514
324.421	525.71	324.421	-33.872	324.421	-301.764
324.424	525.71	324.424	-34.747	324.424	-302.639
324.426	524.21	324.426	-35.622	324.426	-303.639
324.428	522.46	324.428	-35.622	324.428	-306.389
324.431	519.71	324.431	-37.622	324.431	-306.764
324.433	519.085	324.433	-36.747	324.433	-308.639
324.436	516.46	324.436	-37.622	324.436	-310.264
324.438	514.335	324.438	-35.247	324.438	-310.764
324.441	513.96	324.441	-35.997	324.441	-311.389
324.443	510.835	324.443	-37.497	324.443	-310.639
324.445	511.71	324.445	-35.747	324.445	-313.514
324.448	510.71	324.448	-37.122	324.448	-313.264
324.45	508.96	324.45	-35.997	324.45	-310.889
324.453	509.21	324.453	-36.872	324.453	-307.889
324.455	508.335	324.455	-35.247	324.455	-307.764
324.458	506.46	324.458	-34.497	324.458	-304.389
324.46	504.46	324.46	-35.497	324.46	-304.139
324.463	502.96	324.463	-34.497	324.463	-301.389
324.465	503.71	324.465	-34.372	324.465	-301.514
324.467	502.585	324.467	-34.372	324.467	-299.514
324.47	505.21	324.47	-33.997	324.47	-297.764
324.472	504.21	324.472	-34.497	324.472	-297.514
324.475	504.71	324.475	-36.997	324.475	-295.014
324.477	504.46	324.477	-38.747	324.477	-293.014
324.48	502.585	324.48	-40.122	324.48	-290.264
324.482	502.46	324.482	-39.372	324.482	-286.514
324.485	502.46	324.485	-41.997	324.485	-283.889
324.487	501.585	324.487	-43.122	324.487	-284.889
324.49	502.46	324.49	-44.372	324.49	-282.889
324.492	499.835	324.492	-45.622	324.492	-283.389
324.494	500.46	324.494	-47.372	324.494	-284.014
324.497	500.335	324.497	-47.247	324.497	-283.889
324.499	501.835	324.499	-47.497	324.499	-285.139
324.502	500.835	324.502	-47.747	324.502	-288.514
324.504	501.21	324.504	-46.622	324.504	-289.889
324.507	500.085	324.507	-45.747	324.507	-292.264
324.509	498.835	324.509	-44.747	324.509	-291.639
324.512	498.835	324.512	-44.497	324.512	-293.889
324.514	497.085	324.514	-45.497	324.514	-295.014
324.516	494.585	324.516	-45.247	324.516	-295.264
324.519	494.21	324.519	-43.372	324.519	-297.014
324.521	489.46	324.521	-44.372	324.521	-298.139
324.524	488.085	324.524	-46.747	324.524	-298.389
324.526	484.585	324.526	-48.497	324.526	-297.014
324.529	482.21	324.529	-50.497	324.529	-295.889
324.531	480.585	324.531	-50.622	324.531	-294.014
324.534	477.335	324.534	-52.872	324.534	-292.764
324.536	478.21	324.536	-51.497	324.536	-290.514
324.538	477.085	324.538	-53.747	324.538	-289.139
324.541	476.96	324.541	-51.872	324.541	-288.264
324.543	476.585	324.543	-50.497	324.543	-287.139
324.546	477.085	324.546	-51.747	324.546	-285.389
324.548	480.21	324.548	-50.122	324.548	-284.889
324.55	482.96	324.55	-51.372	324.55	-284.264
324.553	482.46	324.553	-50.622	324.553	-282.514
324.555	485.21	324.555	-51.122	324.555	-282.764
324.558	484.46	324.558	-48.372	324.558	-281.139
324.56	487.46	324.56	-46.497	324.56	-282.264
324.563	488.46	324.563	-46.747	324.563	-281.764
324.565	490.46	324.565	-46.747	324.565	-282.139
324.568	489.585	324.568	-44.747	324.568	-284.514
324.57	491.71	324.57	-45.247	324.57	-286.764
324.572	493.085	324.572	-44.747	324.572	-290.389
324.575	493.21	324.575	-45.247	324.575	-291.264
324.577	492.96	324.577	-46.247	324.577	-295.264
324.58	493.71	324.58	-46.622	324.58	-297.139
324.582	494.71	324.582	-47.747	324.582	-299.264
324.585	497.46	324.585	-50.747	324.585	-299.514
324.587	497.585	324.587	-49.497	324.587	-299.639
324.59	499.21	324.59	-51.122	324.59	-301.889
324.592	498.71	324.592	-52.372	324.592	-302.389
324.594	500.585	324.594	-52.247	324.594	-301.264
324.597	503.21	324.597	-52.497	324.597	-300.514
324.599	504.21	324.599	-51.997	324.599	-300.389
324.602	507.335	324.602	-50.747	324.602	-299.014
324.604	508.71	324.604	-50.247	324.604	-297.264
324.607	509.21	324.607	-49.497	324.607	-300.889
324.609	510.46	324.609	-47.622	324.609	-301.264
324.612	512.71	324.612	-47.497	324.612	-301.639
324.614	515.335	324.614	-46.872	324.614	-304.264
324.616	518.71	324.616	-45.372	324.616	-302.889
324.619	519.96	324.619	-43.247	324.619	-304.639
324.621	522.335	324.621	-43.122	324.621	-303.139
324.624	523.835	324.624	-41.747	324.624	-304.264
324.626	524.96	324.626	-42.247	324.626	-304.264
324.629	523.335	324.629	-43.997	324.629	-303.514
324.631	524.21	324.631	-43.372	324.631	-303.014
324.634	523.46	324.634	-43.497	324.634	-302.639
324.636	525.085	324.636	-42.247	324.636	-298.889
324.638	524.335	324.638	-40.622	324.638	-298.264
324.641	525.21	324.641	-40.622	324.641	-296.139
324.643	524.46	324.643	-41.247	324.643	-295.639
324.646	524.71	324.646	-40.372	324.646	-295.139
324.648	524.835	324.648	-40.747	324.648	-296.764
324.651	524.335	324.651	-42.247	324.651	-295.639
324.653	523.335	324.653	-43.747	324.653	-294.264
324.656	523.085	324.656	-45.622	324.656	-296.764
324.658	522.21	324.658	-49.872	324.658	-296.264
324.66	522.21	324.66	-52.872	324.66	-297.014
324.663	520.21	324.663	-57.122	324.663	-299.514
324.665	519.835	324.665	-60.872	324.665	-299.889
324.668	520.585	324.668	-64.122	324.668	-303.139
324.67	520.835	324.67	-67.497	324.67	-301.764
324.673	521.085	324.673	-68.497	324.673	-302.139
324.675	518.21	324.675	-69.247	324.675	-301.139
324.678	516.835	324.678	-68.872	324.678	-301.389
324.68	513.335	324.68	-70.622	324.68	-303.764
324.682	510.835	324.682	-72.872	324.682	-304.264
324.685	508.96	324.685	-73.497	324.685	-305.514
324.687	506.335	324.687	-72.372	324.687	-304.889
324.69	505.21	324.69	-69.247	324.69	-304.639
324.692	503.96	324.692	-68.372	324.692	-305.514
324.695	503.835	324.695	-66.997	324.695	-304.264
324.697	504.085	324.697	-65.247	324.697	-304.764
324.7	502.835	324.7	-63.872	324.7	-304.514
324.702	503.585	324.702	-59.747	324.702	-303.514
324.704	502.835	324.704	-55.872	324.704	-303.014
324.707	501.335	324.707	-54.997	324.707	-303.014
324.709	503.46	324.709	-52.997	324.709	-302.764
324.712	502.96	324.712	-50.122	324.712	-303.139
324.714	501.835	324.714	-49.747	324.714	-304.514
324.717	501.085	324.717	-48.997	324.717	-303.889
324.719	499.21	324.719	-48.497	324.719	-305.764
324.721	499.585	324.721	-48.247	324.721	-306.764
324.724	495.96	324.724	-49.497	324.724	-305.639
324.726	495.085	324.726	-49.122	324.726	-309.014
324.729	492.71	324.729	-50.122	324.729	-308.639
324.731	490.96	324.731	-50.872	324.731	-309.389
324.734	490.835	324.734	-49.247	324.734	-310.389
324.736	488.835	324.736	-48.372	324.736	-312.014
324.739	489.71	324.739	-48.747	324.739	-313.639
324.741	490.71	324.741	-48.122	324.741	-316.389
324.743	490.585	324.743	-48.747	324.743	-319.389
324.746	490.46	324.746	-47.247	324.746	-320.889
324.748	489.21	324.748	-45.997	324.748	-322.014
324.751	491.96	324.751	-44.497	324.751	-323.264
324.753	490.335	324.753	-42.247	324.753	-322.889
324.756	492.21	324.756	-43.247	324.756	-321.639
324.758	494.96	324.758	-40.247	324.758	-320.764
324.76	496.21	324.76	-37.372	324.76	-319.514
324.763	498.46	324.763	-36.997	324.763	-317.139
324.765	496.96	324.765	-35.247	324.765	-315.639
324.768	497.335	324.768	-35.622	324.768	-314.639
324.77	495.46	324.77	-32.997	324.77	-312.264
324.773	495.335	324.773	-30.497	324.773	-309.639
324.775	495.96	324.775	-26.997	324.775	-308.014
324.778	496.585	324.778	-25.122	324.778	-305.889
324.78	496.96	324.78	-22.872	324.78	-304.139
324.783	498.21	324.783	-19.622	324.783	-301.139
324.785	497.71	324.785	-17.622	324.785	-297.264
324.787	499.585	324.787	-17.122	324.787	-294.264
324.79	498.585	324.79	-15.997	324.79	-288.139
324.792	499.21	324.792	-16.997	324.792	-284.514
324.795	497.46	324.795	-15.372	324.795	-278.139
324.797	496.585	324.797	-14.497	324.797	-275.264
324.8	496.335	324.8	-15.372	324.8	-271.389
324.802	494.71	324.802	-16.497	324.802	-270.764
324.805	494.085	324.805	-19.497	324.805	-267.264
324.807	491.085	324.807	-19.372	324.807	-265.139
324.809	492.21	324.809	-21.872	324.809	-263.264
324.812	491.71	324.812	-24.497	324.812	-262.389
324.814	489.21	324.814	-24.122	324.814	-263.014
324.817	490.585	324.817	-24.997	324.817	-261.014
324.819	491.335	324.819	-25.122	324.819	-258.389
324.822	493.21	324.822	-26.872	324.822	-257.264
324.824	493.335	324.824	-25.497	324.824	-253.639
324.827	493.96	324.827	-28.372	324.827	-253.514
324.829	493.96	324.829	-30.497	324.829	-252.889
324.831	492.585	324.831	-28.747	324.831	-254.514
324.834	492.21	324.834	-27.122	324.834	-258.264
324.836	491.585	324.836	-25.747	324.836	-259.514
324.839	490.21	324.839	-24.247	324.839	-262.639
324.841	488.71	324.841	-23.997	324.841	-265.389
324.844	490.335	324.844	-23.872	324.844	-265.514
324.846	489.96	324.846	-24.622	324.846	-269.389
324.848	489.585	324.848	-26.372	324.848	-272.014
324.851	490.085	324.851	-25.622	324.851	-275.764
324.853	490.835	324.853	-28.747	324.853	-277.889
324.856	490.96	324.856	-31.247	324.856	-278.139
324.858	492.585	324.858	-33.997	324.858	-281.514
324.861	493.085	324.861	-37.497	324.861	-281.764
324.863	494.96	324.863	-41.872	324.863	-283.389
324.865	494.085	324.865	-45.372	324.865	-282.764
324.868	494.835	324.868	-46.747	324.868	-285.514
324.87	494.085	324.87	-48.372	324.87	-284.764
324.873	492.21	324.873	-47.622	324.873	-284.389
324.875	491.96	324.875	-46.372	324.875	-284.639
324.878	489.96	324.878	-47.372	324.878	-283.264
324.88	489.21	324.88	-46.747	324.88	-281.264
324.883	489.46	324.883	-47.622	324.883	-280.014
324.885	487.96	324.885	-48.372	324.885	-277.889
324.887	489.835	324.887	-49.372	324.887	-276.139
324.89	488.46	324.89	-49.247	324.89	-276.514
324.892	489.46	324.892	-49.747	324.892	-277.764
324.895	488.21	324.895	-50.247	324.895	-276.889
324.897	485.96	324.897	-49.247	324.897	-278.139
324.9	486.21	324.9	-50.122	324.9	-280.014
324.902	484.46	324.902	-49.872	324.902	-281.514
324.905	484.46	324.905	-48.372	324.905	-281.389
324.907	483.96	324.907	-47.997	324.907	-281.639
324.909	482.46	324.909	-47.622	324.909	-282.139
324.912	485.335	324.912	-46.497	324.912	-281.764
324.914	484.46	324.914	-49.372	324.914	-280.889
324.917	485.71	324.917	-49.122	324.917	-279.764
324.919	482.46	324.919	-51.747	324.919	-279.639
324.922	483.335	324.922	-53.122	324.922	-279.764
324.924	483.96	324.924	-53.122	324.924	-281.139
324.927	483.46	324.927	-53.497	324.927	-282.764
324.929	484.46	324.929	-52.997	324.929	-284.514
324.931	485.335	324.931	-52.622	324.931	-285.264
324.934	486.46	324.934	-52.372	324.934	-286.389
324.936	488.71	324.936	-49.997	324.936	-288.139
324.939	488.46	324.939	-49.497	324.939	-288.264
324.941	490.835	324.941	-47.872	324.941	-288.764
324.944	491.835	324.944	-47.122	324.944	-289.139
324.946	492.835	324.946	-45.997	324.946	-290.389
324.949	494.21	324.949	-44.747	324.949	-292.264
324.951	494.335	324.951	-42.497	324.951	-294.014
324.953	497.21	324.953	-39.622	324.953	-296.139
324.956	496.085	324.956	-39.872	324.956	-298.389
324.958	496.46	324.958	-36.747	324.958	-300.014
324.961	496.46	324.961	-35.997	324.961	-301.139
324.963	495.335	324.963	-35.872	324.963	-300.389
324.966	497.085	324.966	-34.497	324.966	-301.639
324.968	496.335	324.968	-35.622	324.968	-301.764
324.971	496.585	324.971	-35.872	324.971	-302.139
324.973	497.085	324.973	-34.497	324.973	-301.639
324.975	498.335	324.975	-34.122	324.975	-302.514
324.978	500.085	324.978	-32.622	324.978	-301.139
324.98	499.585	324.98	-33.747	324.98	-299.014
324.983	501.21	324.983	-33.747	324.983	-299.389
324.985	503.335	324.985	-31.497	324.985	-296.264
324.988	504.585	324.988	-32.747	324.988	-298.014
324.99	507.085	324.99	-33.997	324.99	-296.264
324.993	509.21	324.993	-37.122	324.993	-295.264
324.995	509.335	324.995	-38.872	324.995	-293.639
324.997	509.96	324.997	-39.247	324.997	-291.139
325	511.085	325	-40.872	325	-290.889
325.002	514.085	325.002	-42.747	325.002	-291.639
325.005	513.21	325.005	-42.622	325.005	-291.389
325.007	514.71	325.007	-46.372	325.007	-292.514
325.01	514.835	325.01	-44.997	325.01	-292.764
325.012	513.335	325.012	-49.247	325.012	-294.389
325.014	513.585	325.014	-50.247	325.014	-294.139
325.017	514.085	325.017	-49.747	325.017	-295.514
325.019	514.835	325.019	-51.997	325.019	-294.764
325.022	514.585	325.022	-52.622	325.022	-297.639
325.024	515.71	325.024	-49.997	325.024	-298.764
325.027	515.96	325.027	-50.997	325.027	-299.514
325.029	514.335	325.029	-50.122	325.029	-300.139
325.032	513.835	325.032	-49.622	325.032	-300.514
325.034	513.21	325.034	-47.247	325.034	-300.139
325.036	512.335	325.036	-46.747	325.036	-302.014
325.039	510.835	325.039	-47.122	325.039	-300.264
325.041	509.835	325.041	-47.872	325.041	-299.889
325.044	509.335	325.044	-50.747	325.044	-301.514
325.046	506.835	325.046	-50.247	325.046	-301.514
325.049	503.71	325.049	-52.372	325.049	-301.889
325.051	502.46	325.051	-51.997	325.051	-300.014
325.053	501.21	325.053	-53.622	325.053	-300.139
325.056	498.96	325.056	-55.372	325.056	-300.139
325.058	499.46	325.058	-55.122	325.058	-299.764
325.061	500.46	325.061	-57.497	325.061	-301.014
325.063	500.21	325.063	-57.122	325.063	-297.764
325.066	500.085	325.066	-55.747	325.066	-295.889
325.068	501.835	325.068	-56.872	325.068	-292.764
325.071	503.21	325.071	-58.247	325.071	-292.014
325.073	505.835	325.073	-60.747	325.073	-292.139
325.075	506.71	325.075	-59.872	325.075	-291.514
325.078	509.71	325.078	-62.122	325.078	-292.139
325.08	510.96	325.08	-62.122	325.08	-292.014
325.083	513.835	325.083	-62.247	325.083	-294.389
325.085	513.085	325.085	-64.247	325.085	-295.514
325.088	514.96	325.088	-62.747	325.088	-294.514
325.09	516.335	325.09	-64.622	325.09	-297.264
325.093	515.835	325.093	-65.872	325.093	-297.014
325.095	516.335	325.095	-66.997	325.095	-296.514
325.098	516.085	325.098	-67.872	325.098	-297.889
325.1	512.96	325.1	-66.747	325.1	-296.014
325.102	512.71	325.102	-65.997	325.102	-294.889
325.105	511.21	325.105	-65.497	325.105	-293.389
325.107	512.335	325.107	-66.372	325.107	-293.889
325.11	513.71	325.11	-64.622	325.11	-295.514
325.112	514.46	325.112	-64.372	325.112	-296.139
325.115	513.71	325.115	-63.372	325.115	-298.389
325.117	512.085	325.117	-60.622	325.117	-298.514
325.12	512.21	325.12	-58.747	325.12	-298.639
325.122	513.835	325.122	-57.372	325.122	-298.764
325.124	514.335	325.124	-56.872	325.124	-298.889
325.127	514.335	325.127	-55.372	325.127	-298.389
325.129	512.085	325.129	-55.497	325.129	-298.389
325.132	513.585	325.132	-52.622	325.132	-298.014
325.134	512.835	325.134	-51.247	325.134	-295.639
325.137	512.71	325.137	-49.622	325.137	-294.514
325.139	515.71	325.139	-48.622	325.139	-294.389
325.141	518.085	325.141	-46.497	325.141	-293.889
325.144	518.71	325.144	-43.622	325.144	-294.389
325.146	515.96	325.146	-43.497	325.146	-293.014
325.149	515.71	325.149	-41.997	325.149	-292.014
325.151	515.835	325.151	-41.372	325.151	-291.764
325.154	516.71	325.154	-42.872	325.154	-290.764
325.156	516.96	325.156	-42.997	325.156	-288.514
325.159	516.71	325.159	-44.622	325.159	-289.014
325.161	517.835	325.161	-44.997	325.161	-286.889
325.163	518.085	325.163	-46.747	325.163	-285.264
325.166	518.085	325.166	-48.497	325.166	-282.639
325.168	518.585	325.168	-47.997	325.168	-283.514
325.171	515.96	325.171	-47.372	325.171	-281.389
325.173	515.585	325.173	-47.372	325.173	-282.014
325.176	515.71	325.176	-46.622	325.176	-280.889
325.178	516.46	325.178	-46.747	325.178	-281.389
325.18	518.46	325.18	-43.747	325.18	-281.014
325.183	519.585	325.183	-43.372	325.183	-279.639
325.185	520.96	325.185	-39.872	325.185	-278.139
325.188	522.46	325.188	-36.622	325.188	-277.639
325.19	525.085	325.19	-36.622	325.19	-276.014
325.193	524.335	325.193	-34.372	325.193	-274.139
325.195	523.835	325.195	-32.872	325.195	-271.389
325.198	524.085	325.198	-31.872	325.198	-269.889
325.2	524.96	325.2	-28.872	325.2	-266.889
325.202	522.96	325.202	-28.747	325.202	-265.014
325.205	522.21	325.205	-28.872	325.205	-261.639
325.207	519.835	325.207	-26.747	325.207	-261.514
325.21	521.335	325.21	-29.622	325.21	-259.514
325.212	520.71	325.212	-30.997	325.212	-259.764
325.215	520.085	325.215	-32.372	325.215	-260.889
325.217	516.835	325.217	-33.622	325.217	-263.014
325.22	516.835	325.22	-36.622	325.22	-265.389
325.222	515.96	325.222	-37.622	325.222	-266.264
325.224	515.085	325.224	-36.997	325.224	-268.264
325.227	514.21	325.227	-37.622	325.227	-268.514
325.229	512.335	325.229	-36.122	325.229	-270.764
325.232	511.96	325.232	-36.747	325.232	-273.014
325.234	512.835	325.234	-38.122	325.234	-274.639
325.237	514.46	325.237	-34.872	325.237	-274.764
325.239	513.71	325.239	-37.122	325.239	-279.014
325.241	514.085	325.241	-38.497	325.241	-280.389
325.244	516.21	325.244	-37.997	325.244	-284.264
325.246	515.21	325.246	-36.747	325.246	-286.389
325.249	515.46	325.249	-38.122	325.249	-290.139
325.251	515.085	325.251	-38.247	325.251	-293.514
325.254	514.585	325.254	-38.747	325.254	-295.764
325.256	512.835	325.256	-39.622	325.256	-299.139
325.259	511.71	325.259	-39.747	325.259	-301.389
325.261	511.21	325.261	-40.247	325.261	-302.639
325.264	511.71	325.264	-41.372	325.264	-303.639
325.266	511.21	325.266	-40.497	325.266	-302.514
325.268	512.46	325.268	-43.247	325.268	-302.639
325.271	509.21	325.271	-45.247	325.271	-300.889
325.273	508.96	325.273	-47.122	325.273	-301.639
325.276	508.085	325.276	-47.747	325.276	-300.889
325.278	507.835	325.278	-49.122	325.278	-298.264
325.281	508.71	325.281	-50.872	325.281	-299.514
325.283	509.085	325.283	-53.247	325.283	-298.139
325.286	510.085	325.286	-55.497	325.286	-296.514
325.288	509.835	325.288	-56.872	325.288	-295.014
325.29	507.46	325.29	-57.122	325.29	-292.514
325.293	506.71	325.293	-58.622	325.293	-292.514
325.295	504.21	325.295	-58.372	325.295	-292.764
325.298	503.335	325.298	-59.497	325.298	-293.139
325.3	502.96	325.3	-59.122	325.3	-295.264
325.303	503.96	325.303	-59.747	325.303	-295.639
325.305	503.085	325.305	-60.372	325.305	-300.014
325.308	501.835	325.308	-60.497	325.308	-300.014
325.31	502.71	325.31	-60.997	325.31	-302.889
325.312	499.585	325.312	-59.372	325.312	-303.889
325.315	498.71	325.315	-58.122	325.315	-305.764
325.317	497.335	325.317	-55.372	325.317	-305.514
325.32	497.71	325.32	-54.872	325.32	-305.264
325.322	498.085	325.322	-53.122	325.322	-305.389
325.325	499.835	325.325	-52.872	325.325	-302.639
325.327	501.71	325.327	-48.247	325.327	-301.764
325.329	502.21	325.329	-46.122	325.329	-299.389
325.332	505.335	325.332	-45.372	325.332	-298.014
325.334	508.71	325.334	-45.747	325.334	-296.764
325.337	510.585	325.337	-44.497	325.337	-295.389
325.339	513.835	325.339	-43.497	325.339	-294.264
325.342	514.585	325.342	-41.872	325.342	-292.639
325.344	514.085	325.344	-40.247	325.344	-291.639
325.346	514.585	325.346	-37.872	325.346	-291.514
325.349	513.085	325.349	-35.247	325.349	-292.014
325.351	512.085	325.351	-30.622	325.351	-292.014
325.354	511.585	325.354	-30.247	325.354	-292.389
325.356	510.585	325.356	-25.997	325.356	-291.639
325.359	511.21	325.359	-27.872	325.359	-290.889
325.361	510.835	325.361	-26.997	325.361	-289.389
325.364	510.085	325.364	-25.997	325.364	-288.889
325.366	508.835	325.366	-23.997	325.366	-288.014
325.368	507.585	325.368	-24.372	325.368	-289.514
325.371	507.96	325.371	-23.372	325.371	-288.514
325.373	504.71	325.373	-23.872	325.373	-288.139
325.376	505.085	325.376	-22.872	325.376	-287.764
325.378	503.21	325.378	-23.497	325.378	-287.389
325.381	502.835	325.381	-25.372	325.381	-288.639
325.383	501.96	325.383	-24.872	325.383	-288.264
325.386	502.46	325.386	-24.872	325.386	-290.139
325.388	502.71	325.388	-25.747	325.388	-290.764
325.39	503.71	325.39	-25.997	325.39	-289.139
325.393	505.835	325.393	-26.122	325.393	-289.639
325.395	506.835	325.395	-27.497	325.395	-289.639
325.398	509.085	325.398	-28.122	325.398	-289.139
325.4	510.835	325.4	-30.997	325.4	-288.139
325.403	511.46	325.403	-31.497	325.403	-287.389
325.405	512.585	325.405	-33.747	325.405	-287.389
325.408	511.835	325.408	-32.997	325.408	-287.514
325.41	510.585	325.41	-34.122	325.41	-287.014
325.413	507.835	325.413	-32.872	325.413	-287.014
325.415	504.71	325.415	-33.372	325.415	-286.764
325.417	502.46	325.417	-32.122	325.417	-286.139
325.42	499.835	325.42	-32.622	325.42	-283.514
325.422	498.46	325.422	-35.497	325.422	-283.889
325.425	498.46	325.425	-36.622	325.425	-282.889
325.427	499.71	325.427	-35.747	325.427	-283.264
325.43	501.585	325.43	-37.872	325.43	-284.014
325.432	502.96	325.432	-38.247	325.432	-282.514
325.434	503.585	325.434	-40.247	325.434	-284.139
325.437	503.46	325.437	-41.622	325.437	-284.514
325.439	504.835	325.439	-41.122	325.439	-284.639
325.442	505.96	325.442	-40.997	325.442	-284.139
325.444	507.335	325.444	-40.872	325.444	-283.514
325.447	507.96	325.447	-42.247	325.447	-284.389
325.449	507.585	325.449	-41.997	325.449	-284.264
325.452	508.335	325.452	-41.622	325.452	-285.014
325.454	509.335	325.454	-43.622	325.454	-288.139
325.456	509.335	325.456	-42.997	325.456	-290.014
325.459	509.71	325.459	-43.122	325.459	-291.514
325.461	508.46	325.461	-41.622	325.461	-294.889
325.464	508.085	325.464	-40.372	325.464	-297.764
325.466	507.71	325.466	-39.122	325.466	-299.514
325.469	507.585	325.469	-35.497	325.469	-299.264
325.471	508.21	325.471	-34.622	325.471	-300.139
325.474	506.46	325.474	-32.122	325.474	-300.764
325.476	505.085	325.476	-31.497	325.476	-302.014
325.478	503.71	325.478	-31.122	325.478	-300.264
325.481	503.085	325.481	-31.872	325.481	-300.264
325.483	502.585	325.483	-32.747	325.483	-301.139
325.486	502.335	325.486	-33.372	325.486	-299.264
325.488	499.96	325.488	-33.372	325.488	-298.014
325.491	499.96	325.491	-32.997	325.491	-299.139
325.493	498.46	325.493	-33.747	325.493	-298.514
325.495	496.96	325.495	-32.247	325.495	-299.764
325.498	497.085	325.498	-32.872	325.498	-300.014
325.5	498.71	325.5	-29.747	325.5	-300.014
325.503	496.71	325.503	-27.747	325.503	-300.139
325.505	496.585	325.505	-25.247	325.505	-297.514
325.508	494.46	325.508	-21.747	325.508	-295.014
325.51	492.96	325.51	-22.122	325.51	-294.264
325.513	492.085	325.513	-21.247	325.513	-294.389
325.515	489.585	325.515	-24.247	325.515	-292.889
325.517	489.96	325.517	-23.872	325.517	-293.389
325.52	489.085	325.52	-25.372	325.52	-294.014
325.522	486.46	325.522	-26.872	325.522	-292.764
325.525	489.21	325.525	-28.122	325.525	-291.889
325.527	489.835	325.527	-31.497	325.527	-292.514
325.53	493.46	325.53	-35.247	325.53	-293.264
325.532	496.71	325.532	-38.872	325.532	-294.889
325.535	499.335	325.535	-42.747	325.535	-297.639
325.537	501.46	325.537	-45.247	325.537	-297.514
325.539	501.585	325.539	-47.747	325.539	-298.514
325.542	503.335	325.542	-49.747	325.542	-298.014
325.544	505.085	325.544	-52.872	325.544	-298.139
325.547	508.335	325.547	-54.122	325.547	-296.514
325.549	508.21	325.549	-55.247	325.549	-296.389
325.552	506.585	325.552	-56.497	325.552	-297.514
325.554	507.585	325.554	-57.997	325.554	-298.264
325.557	507.085	325.557	-56.747	325.557	-297.264
325.559	505.335	325.559	-58.747	325.559	-298.264
325.561	505.21	325.561	-56.497	325.561	-298.014
325.564	503.585	325.564	-54.997	325.564	-299.264
325.566	503.96	325.566	-51.247	325.566	-299.139
325.569	503.96	325.569	-50.247	325.569	-297.389
325.571	505.585	325.571	-50.122	325.571	-297.764
325.574	506.835	325.574	-49.247	325.574	-298.514
325.576	507.21	325.576	-50.747	325.576	-296.639
325.579	509.335	325.579	-51.622	325.579	-296.139
325.581	509.46	325.581	-51.372	325.581	-295.264
325.583	508.335	325.583	-52.747	325.583	-294.639
325.586	508.71	325.586	-51.622	325.586	-294.014
325.588	507.335	325.588	-52.497	325.588	-293.889
325.591	509.21	325.591	-53.622	325.591	-292.264
325.593	508.835	325.593	-53.997	325.593	-291.889
325.596	509.71	325.596	-55.497	325.596	-292.139
325.598	510.46	325.598	-53.872	325.598	-290.014
325.601	508.835	325.601	-53.372	325.601	-289.139
325.603	506.835	325.603	-53.372	325.603	-288.264
325.605	504.71	325.605	-53.747	325.605	-287.639
325.608	501.46	325.608	-54.122	325.608	-287.764
325.61	500.46	325.61	-53.747	325.61	-286.139
325.613	498.585	325.613	-52.872	325.613	-284.889
325.615	500.21	325.615	-53.122	325.615	-283.764
325.618	500.835	325.618	-52.622	325.618	-283.764
325.62	503.585	325.62	-53.247	325.62	-283.139
325.623	506.21	325.623	-51.622	325.623	-281.264
325.625	509.96	325.625	-50.997	325.625	-284.389
325.627	510.71	325.627	-49.622	325.627	-281.139
325.63	512.585	325.63	-46.872	325.63	-280.389
325.632	514.835	325.632	-46.497	325.632	-277.889
325.635	514.585	325.635	-45.622	325.635	-275.639
325.637	518.335	325.637	-43.497	325.637	-276.889
325.639	520.46	325.639	-44.747	325.639	-275.514
325.642	523.835	325.642	-43.622	325.642	-273.389
325.644	525.335	325.644	-45.247	325.644	-273.514
325.647	529.21	325.647	-45.872	325.647	-273.264
325.649	531.96	325.649	-46.122	325.649	-273.639
325.652	534.96	325.652	-45.997	325.652	-273.014
325.654	541.71	325.654	-45.747	325.654	-273.514
325.657	544.085	325.657	-46.747	325.657	-273.139
325.659	545.96	325.659	-45.997	325.659	-274.139
325.661	549.835	325.661	-47.247	325.661	-275.264
325.664	552.835	325.664	-47.372	325.664	-273.889
325.666	557.085	325.666	-46.872	325.666	-275.764
325.669	558.96	325.669	-47.622	325.669	-277.389
325.671	561.835	325.671	-49.997	325.671	-279.639
325.674	563.71	325.674	-50.622	325.674	-284.139
325.676	563.085	325.676	-53.122	325.676	-286.764
325.679	563.96	325.679	-54.372	325.679	-290.264
325.681	564.085	325.681	-55.497	325.681	-292.889
325.683	564.835	325.683	-54.122	325.683	-296.889
325.686	566.085	325.686	-54.497	325.686	-300.264
325.688	563.96	325.688	-54.747	325.688	-300.764
325.691	567.335	325.691	-52.122	325.691	-302.139
325.693	567.835	325.693	-49.872	325.693	-303.014
325.696	570.835	325.696	-46.622	325.696	-302.514
325.698	572.96	325.698	-45.372	325.698	-302.639
325.701	573.46	325.701	-42.497	325.701	-300.264
325.703	578.21	325.703	-39.122	325.703	-299.514
325.705	580.71	325.705	-38.497	325.705	-297.889
325.708	584.085	325.708	-36.747	325.708	-295.889
325.71	588.96	325.71	-37.872	325.71	-292.014
325.713	591.585	325.713	-38.747	325.713	-291.514
325.715	597.46	325.715	-37.622	325.715	-288.139
325.718	601.335	325.718	-36.747	325.718	-286.889
325.72	606.21	325.72	-35.997	325.72	-285.139
325.723	612.585	325.723	-36.372	325.723	-284.514
325.725	617.96	325.725	-38.372	325.725	-283.764
325.727	623.335	325.727	-40.497	325.727	-285.639
325.73	627.335	325.73	-42.747	325.73	-286.389
325.732	633.21	325.732	-44.497	325.732	-287.764
325.735	635.835	325.735	-45.872	325.735	-289.389
325.737	637.96	325.737	-47.247	325.737	-290.389
325.74	640.085	325.74	-45.247	325.74	-292.889
325.742	640.96	325.742	-45.997	325.742	-292.639
325.745	642.71	325.745	-45.872	325.745	-293.014
325.747	644.71	325.747	-45.997	325.747	-290.514
325.749	646.46	325.749	-46.122	325.749	-290.264
325.752	649.585	325.752	-45.872	325.752	-289.389
325.754	649.835	325.754	-45.872	325.754	-290.014
325.757	650.71	325.757	-44.122	325.757	-288.889
325.759	650.335	325.759	-43.747	325.759	-286.389
325.762	652.335	325.762	-42.997	325.762	-284.889
325.764	653.96	325.764	-42.747	325.764	-283.014
325.767	653.96	325.767	-42.497	325.767	-282.389
325.769	657.96	325.769	-41.247	325.769	-281.889
325.771	660.46	325.771	-39.372	325.771	-280.764
325.774	662.335	325.774	-38.872	325.774	-279.889
325.776	664.46	325.776	-38.122	325.776	-278.014
325.779	665.085	325.779	-38.122	325.779	-276.514
325.781	668.21	325.781	-34.622	325.781	-273.889
325.784	670.585	325.784	-34.747	325.784	-270.764
325.786	672.085	325.786	-32.747	325.786	-269.514
325.788	673.335	325.788	-30.497	325.788	-265.889
325.791	673.96	325.791	-27.622	325.791	-264.764
325.793	673.96	325.793	-24.372	325.793	-263.764
325.796	673.085	325.796	-21.622	325.796	-263.889
325.798	671.96	325.798	-19.497	325.798	-265.514
325.801	667.835	325.801	-20.747	325.801	-264.514
325.803	666.335	325.803	-21.997	325.803	-268.139
325.806	663.96	325.806	-21.747	325.806	-268.514
325.808	663.96	325.808	-23.747	325.808	-272.389
325.81	661.46	325.81	-27.247	325.81	-274.139
325.813	659.585	325.813	-30.997	325.813	-275.389
325.815	655.585	325.815	-33.997	325.815	-279.264
325.818	652.335	325.818	-38.122	325.818	-280.889
325.82	648.46	325.82	-41.872	325.82	-281.764
325.823	646.46	325.823	-44.872	325.823	-281.764
325.825	642.835	325.825	-46.247	325.825	-281.764
325.828	639.71	325.828	-48.122	325.828	-285.514
325.83	635.21	325.83	-51.497	325.83	-288.764
325.832	631.085	325.832	-52.747	325.832	-292.889
325.835	625.835	325.835	-52.872	325.835	-294.389
325.837	621.085	325.837	-52.497	325.837	-293.514
325.84	617.085	325.84	-53.747	325.84	-295.139
325.842	614.585	325.842	-53.497	325.842	-296.014
325.845	613.335	325.845	-54.372	325.845	-297.264
325.847	611.085	325.847	-54.872	325.847	-297.639
325.849	607.085	325.849	-55.997	325.849	-297.889
325.852	605.585	325.852	-58.872	325.852	-301.139
325.854	598.46	325.854	-58.872	325.854	-300.514
325.857	598.46	325.857	-59.747	325.857	-302.639
325.859	593.835	325.859	-60.622	325.859	-301.764
325.862	591.96	325.862	-60.497	325.862	-301.014
325.864	587.96	325.864	-63.497	325.864	-301.514
325.867	581.96	325.867	-64.997	325.867	-302.014
325.869	575.71	325.869	-64.872	325.869	-302.639
325.872	568.21	325.872	-65.122	325.872	-302.514
325.874	561.585	325.874	-65.497	325.874	-303.014
325.876	553.835	325.876	-64.747	325.876	-304.014
325.879	546.585	325.879	-63.122	325.879	-302.889
325.881	539.71	325.881	-60.997	325.881	-300.889
325.884	530.21	325.884	-58.872	325.884	-300.889
325.886	524.21	325.886	-56.247	325.886	-302.639
325.889	516.96	325.889	-53.497	325.889	-301.389
325.891	509.96	325.891	-53.997	325.891	-300.764
325.894	505.21	325.894	-50.747	325.894	-302.639
325.896	496.835	325.896	-50.747	325.896	-304.139
325.898	490.335	325.898	-48.747	325.898	-304.014
325.901	482.585	325.901	-49.872	325.901	-304.639
325.903	477.71	325.903	-47.747	325.903	-305.139
325.906	472.71	325.906	-47.247	325.906	-306.264
325.908	467.085	325.908	-44.997	325.908	-307.514
325.911	460.96	325.911	-41.247	325.911	-306.014
325.913	455.335	325.913	-39.497	325.913	-309.264
325.916	446.21	325.916	-37.747	325.916	-310.264
325.918	439.71	325.918	-34.372	325.918	-311.514
325.92	434.085	325.92	-31.122	325.92	-313.014
325.923	430.335	325.923	-26.497	325.923	-312.639
325.925	426.21	325.925	-26.247	325.925	-311.639
325.928	422.96	325.928	-23.997	325.928	-313.639
325.93	419.46	325.93	-24.747	325.93	-312.389
325.933	412.835	325.933	-23.247	325.933	-309.264
325.935	409.21	325.935	-20.497	325.935	-309.014
325.937	403.835	325.937	-20.997	325.937	-307.514
325.94	398.96	325.94	-22.747	325.94	-306.264
325.942	395.46	325.942	-22.497	325.942	-305.264
325.945	388.835	325.945	-21.372	325.945	-305.514
325.947	387.46	325.947	-20.622	325.947	-304.639
325.95	382.21	325.95	-17.997	325.95	-304.389
325.952	377.71	325.952	-16.622	325.952	-304.389
325.954	374.085	325.954	-14.372	325.954	-303.264
325.957	368.835	325.957	-12.747	325.957	-304.389
325.959	365.96	325.959	-10.997	325.959	-301.889
325.962	361.335	325.962	-11.122	325.962	-301.264
325.964	358.335	325.964	-12.497	325.964	-299.014
325.967	354.335	325.967	-11.872	325.967	-297.889
325.969	352.21	325.969	-10.122	325.969	-296.639
325.972	348.835	325.972	-8.872	325.972	-297.264
325.974	345.335	325.974	-8.997	325.974	-296.639
325.976	342.71	325.976	-10.247	325.976	-298.389
325.979	342.21	325.979	-8.247	325.979	-299.014
325.981	339.96	325.981	-8.372	325.981	-298.764
325.984	340.835	325.984	-9.997	325.984	-299.014
325.986	341.585	325.986	-10.622	325.986	-298.389
325.989	343.835	325.989	-13.247	325.989	-300.389
325.991	344.21	325.991	-12.372	325.991	-299.264
325.994	346.335	325.994	-16.122	325.994	-299.389
325.996	345.335	325.996	-17.997	325.996	-299.639
325.998	346.46	325.998	-20.622	325.998	-300.389
326.001	347.21	326.001	-24.372	326.001	-300.764
326.003	349.835	326.003	-27.247	326.003	-300.264
326.006	350.21	326.006	-28.122	326.006	-301.389
326.008	353.335	326.008	-26.747	326.008	-301.639
326.011	354.335	326.011	-27.872	326.011	-303.014
326.013	359.71	326.013	-27.622	326.013	-303.139
326.016	361.71	326.016	-30.247	326.016	-302.139
326.018	366.71	326.018	-30.622	326.018	-302.389
326.02	368.585	326.02	-31.747	326.02	-300.889
326.023	371.585	326.023	-32.372	326.023	-301.389
326.025	374.21	326.025	-31.622	326.025	-304.264
326.028	379.585	326.028	-33.247	326.028	-303.264
326.03	386.085	326.03	-34.622	326.03	-305.639
326.033	389.71	326.033	-36.372	326.033	-303.139
326.035	394.835	326.035	-37.622	326.035	-303.264
326.038	397.96	326.038	-40.122	326.038	-301.889
326.04	402.96	326.04	-40.872	326.04	-300.264
326.042	407.71	326.042	-41.497	326.042	-299.014
326.045	409.335	326.045	-41.497	326.045	-298.264
326.047	412.46	326.047	-41.497	326.047	-298.264
326.05	416.835	326.05	-40.497	326.05	-299.264
326.052	418.585	326.052	-40.747	326.052	-297.639
326.055	421.335	326.055	-40.247	326.055	-298.389
326.057	423.335	326.057	-41.997	326.057	-297.389
326.06	424.21	326.06	-44.247	326.06	-295.764
326.062	423.96	326.062	-47.122	326.062	-296.139
326.064	428.21	326.064	-48.122	326.064	-293.764
326.067	431.21	326.067	-48.622	326.067	-292.889
326.069	434.21	326.069	-51.497	326.069	-290.014
326.072	438.085	326.072	-51.997	326.072	-290.764
326.074	440.96	326.074	-54.247	326.074	-288.264
326.077	442.96	326.077	-57.872	326.077	-288.639
326.079	444.585	326.079	-58.372	326.079	-287.764
326.082	444.71	326.082	-59.872	326.082	-284.389
326.084	446.585	326.084	-57.997	326.084	-283.139
326.086	449.585	326.086	-58.122	326.086	-283.389
326.089	450.46	326.089	-58.247	326.089	-281.889
326.091	452.46	326.091	-59.247	326.091	-282.264
326.094	455.585	326.094	-58.997	326.094	-284.139
326.096	459.085	326.096	-56.997	326.096	-286.514
326.099	461.835	326.099	-57.372	326.099	-286.389
326.101	463.71	326.101	-56.497	326.101	-286.264
326.103	467.71	326.103	-56.497	326.103	-286.889
326.106	471.96	326.106	-56.122	326.106	-286.639
326.108	475.96	326.108	-55.622	326.108	-286.264
326.111	478.21	326.111	-56.497	326.111	-287.389
326.113	480.46	326.113	-55.247	326.113	-287.014
326.116	478.585	326.116	-55.622	326.116	-286.639
326.118	477.21	326.118	-54.747	326.118	-287.264
326.121	476.835	326.121	-54.622	326.121	-287.139
326.123	475.71	326.123	-55.872	326.123	-285.139
326.125	476.085	326.125	-54.997	326.125	-285.889
326.128	476.96	326.128	-54.872	326.128	-286.639
326.13	480.835	326.13	-54.372	326.13	-289.639
326.133	482.46	326.133	-53.872	326.133	-291.264
326.135	483.96	326.135	-53.372	326.135	-293.264
326.138	488.335	326.138	-51.747	326.138	-294.764
326.14	488.585	326.14	-50.622	326.14	-296.514
326.142	492.085	326.142	-50.497	326.142	-294.764
326.145	494.835	326.145	-51.247	326.145	-295.264
326.147	498.71	326.147	-54.497	326.147	-296.014
326.15	501.71	326.15	-57.372	326.15	-297.389
326.152	507.335	326.152	-59.997	326.152	-297.139
326.155	512.71	326.155	-61.872	326.155	-297.639
326.157	516.835	326.157	-62.622	326.157	-298.139
326.16	521.335	326.16	-65.997	326.16	-300.264
326.162	526.335	326.162	-66.622	326.162	-302.014
326.164	529.21	326.164	-64.247	326.164	-303.889
326.167	536.96	326.167	-65.247	326.167	-304.889
326.169	542.085	326.169	-62.997	326.169	-305.139
326.172	549.335	326.172	-60.997	326.172	-307.639
326.174	557.71	326.174	-58.872	326.174	-308.514
326.177	563.335	326.177	-56.247	326.177	-308.889
326.179	572.96	326.179	-53.997	326.179	-309.389
326.182	580.085	326.182	-50.497	326.182	-309.514
326.184	586.585	326.184	-48.497	326.184	-308.014
326.187	595.335	326.187	-46.997	326.187	-306.389
326.189	602.335	326.189	-46.122	326.189	-306.764
326.191	610.46	326.191	-45.997	326.191	-305.639
326.194	619.335	326.194	-42.872	326.194	-303.264
326.196	625.585	326.196	-41.372	326.196	-303.764
326.199	634.085	326.199	-38.747	326.199	-303.889
326.201	639.835	326.201	-36.122	326.201	-305.764
326.204	647.585	326.204	-35.497	326.204	-306.889
326.206	655.46	326.206	-34.747	326.206	-305.264
326.209	662.835	326.209	-32.997	326.209	-305.764
326.211	669.71	326.211	-31.497	326.211	-306.139
326.213	677.835	326.213	-30.122	326.213	-305.264
326.216	683.835	326.216	-31.747	326.216	-304.764
326.218	688.835	326.218	-32.247	326.218	-302.014
326.221	695.46	326.221	-29.497	326.221	-303.639
326.223	699.585	326.223	-29.247	326.223	-302.014
326.226	703.96	326.226	-27.622	326.226	-302.389
326.228	707.96	326.228	-27.622	326.228	-301.639
326.23	712.835	326.23	-27.122	326.23	-300.514
326.233	716.21	326.233	-25.997	326.233	-302.264
326.235	719.21	326.235	-24.372	326.235	-302.514
326.238	722.335	326.238	-25.247	326.238	-301.639
326.24	725.96	326.24	-25.997	326.24	-302.014
326.243	728.46	326.243	-24.872	326.243	-301.639
326.245	732.835	326.245	-25.497	326.245	-302.889
326.248	735.835	326.248	-27.122	326.248	-301.264
326.25	737.835	326.25	-26.997	326.25	-302.264
326.252	738.96	326.252	-27.372	326.252	-301.514
326.255	740.085	326.255	-25.622	326.255	-302.389
326.257	742.085	326.257	-25.247	326.257	-305.139
326.26	741.71	326.26	-23.997	326.26	-306.139
326.262	742.335	326.262	-23.997	326.262	-309.139
326.265	740.585	326.265	-24.247	326.265	-311.639
326.267	740.835	326.267	-24.747	326.267	-312.014
326.269	738.46	326.269	-24.497	326.269	-313.389
326.272	736.96	326.272	-23.497	326.272	-310.639
326.274	736.835	326.274	-24.247	326.274	-310.889
326.277	733.46	326.277	-27.122	326.277	-309.264
326.279	733.335	326.279	-28.872	326.279	-307.514
326.282	733.085	326.282	-30.747	326.282	-306.014
326.284	733.085	326.284	-31.747	326.284	-301.889
326.287	732.21	326.287	-29.997	326.287	-301.264
326.289	731.71	326.289	-30.872	326.289	-299.764
326.291	732.585	326.291	-28.247	326.291	-296.264
326.294	727.96	326.294	-26.247	326.294	-296.514
326.296	726.21	326.296	-25.872	326.296	-294.889
326.299	722.835	326.299	-25.497	326.299	-292.639
326.301	717.46	326.301	-26.247	326.301	-290.014
326.304	714.085	326.304	-26.747	326.304	-289.139
326.306	707.96	326.306	-27.747	326.306	-288.889
326.309	702.585	326.309	-30.372	326.309	-288.014
326.311	696.835	326.311	-31.497	326.311	-286.139
326.313	687.835	326.313	-33.872	326.313	-285.139
326.316	680.21	326.316	-34.622	326.316	-282.514
326.318	671.085	326.318	-38.497	326.318	-281.764
326.321	661.835	326.321	-39.622	326.321	-279.764
326.323	651.835	326.323	-42.622	326.323	-278.889
326.326	641.21	326.326	-43.997	326.326	-278.764
326.328	631.46	326.328	-43.372	326.328	-280.639
326.33	619.585	326.33	-44.372	326.33	-281.014
326.333	609.585	326.333	-44.497	326.333	-282.139
326.335	600.085	326.335	-44.122	326.335	-281.889
326.338	589.96	326.338	-45.247	326.338	-281.764
326.34	582.585	326.34	-43.747	326.34	-282.639
326.343	573.835	326.343	-41.747	326.343	-284.014
326.345	565.335	326.345	-39.122	326.345	-284.139
326.348	555.835	326.348	-36.372	326.348	-285.889
326.35	548.085	326.35	-36.622	326.35	-288.389
326.353	541.585	326.353	-35.122	326.353	-290.889
326.355	530.335	326.355	-35.497	326.355	-293.139
326.357	521.71	326.357	-35.747	326.357	-293.389
326.36	511.085	326.36	-35.622	326.36	-295.139
326.362	503.21	326.362	-37.622	326.362	-297.514
326.365	496.71	326.365	-39.372	326.365	-297.264
326.367	486.835	326.367	-41.497	326.367	-297.514
326.37	479.085	326.37	-43.997	326.37	-297.514
326.372	468.335	326.372	-44.247	326.372	-299.389
326.375	459.71	326.375	-44.247	326.375	-301.639
326.377	449.085	326.377	-43.497	326.377	-302.389
326.379	439.585	326.379	-44.872	326.379	-303.514
326.382	430.835	326.382	-42.872	326.382	-303.139
326.384	420.085	326.384	-42.122	326.384	-302.389
326.387	408.71	326.387	-41.622	326.387	-300.639
326.389	397.96	326.389	-37.997	326.389	-298.139
326.392	388.21	326.392	-38.997	326.392	-297.889
326.394	379.21	326.394	-39.497	326.394	-294.639
326.397	371.21	326.397	-41.622	326.397	-291.514
326.399	361.71	326.399	-42.622	326.399	-291.639
326.401	353.585	326.401	-44.372	326.401	-289.014
326.404	345.46	326.404	-45.747	326.404	-287.889
326.406	339.21	326.406	-46.622	326.406	-288.264
326.409	333.71	326.409	-47.122	326.409	-286.389
326.411	329.085	326.411	-47.872	326.411	-287.014
326.414	321.71	326.414	-50.372	326.414	-285.639
326.416	318.085	326.416	-50.622	326.416	-286.264
326.418	314.085	326.418	-53.122	326.418	-287.889
326.421	309.71	326.421	-52.122	326.421	-286.889
326.423	304.585	326.423	-53.997	326.423	-289.764
326.426	303.585	326.426	-53.872	326.426	-291.139
326.428	299.085	326.428	-52.747	326.428	-291.639
326.431	297.46	326.431	-51.872	326.431	-292.764
326.433	293.96	326.433	-52.247	326.433	-296.514
326.435	290.96	326.435	-49.122	326.435	-297.139
326.438	287.335	326.438	-46.622	326.438	-298.139
326.44	284.21	326.44	-43.122	326.44	-300.014
326.443	281.21	326.443	-42.497	326.443	-301.139
326.445	278.835	326.445	-38.747	326.445	-301.514
326.448	278.335	326.448	-37.122	326.448	-303.514
326.45	276.46	326.45	-33.122	326.45	-303.014
326.453	276.46	326.453	-30.122	326.453	-306.264
326.455	277.46	326.455	-28.247	326.455	-306.514
326.457	278.46	326.457	-28.122	326.457	-305.014
326.46	279.585	326.46	-26.372	326.46	-305.514
326.462	281.335	326.462	-23.622	326.462	-305.889
326.465	281.46	326.465	-21.747	326.465	-306.514
326.467	281.21	326.467	-22.247	326.467	-304.889
326.47	282.46	326.47	-21.372	326.47	-305.014
326.472	282.835	326.472	-21.372	326.472	-304.639
326.475	284.46	326.475	-20.872	326.475	-305.389
326.477	287.71	326.477	-21.122	326.477	-304.889
326.479	289.085	326.479	-23.997	326.479	-304.514
326.482	293.835	326.482	-25.747	326.482	-303.639
326.484	297.21	326.484	-30.122	326.484	-301.389
326.487	300.335	326.487	-32.122	326.487	-299.639
326.489	305.21	326.489	-35.247	326.489	-298.014
326.492	308.085	326.492	-38.872	326.492	-297.764
326.494	313.335	326.494	-41.372	326.494	-296.514
326.497	315.585	326.497	-45.872	326.497	-296.139
326.499	319.585	326.499	-48.622	326.499	-296.639
326.502	324.21	326.502	-51.372	326.502	-299.514
326.504	329.21	326.504	-54.247	326.504	-301.014
326.506	333.46	326.506	-54.622	326.506	-303.889
326.509	337.71	326.509	-54.372	326.509	-307.639
326.511	341.585	326.511	-52.372	326.511	-311.264
326.514	345.835	326.514	-51.122	326.514	-312.264
326.516	351.085	326.516	-50.497	326.516	-314.389
326.519	356.335	326.519	-47.497	326.519	-315.139
326.521	360.835	326.521	-46.247	326.521	-315.514
326.523	366.335	326.523	-45.872	326.523	-314.139
326.526	373.585	326.526	-42.247	326.526	-313.639
326.528	380.21	326.528	-40.372	326.528	-312.889
326.531	387.71	326.531	-38.872	326.531	-311.639
326.533	393.71	326.533	-37.622	326.533	-309.264
326.536	401.46	326.536	-35.747	326.536	-308.264
326.538	405.46	326.538	-33.247	326.538	-307.264
326.541	408.21	326.541	-29.872	326.541	-306.139
326.543	412.96	326.543	-24.372	326.543	-305.139
326.545	417.085	326.545	-22.622	326.545	-304.264
326.548	423.085	326.548	-21.247	326.548	-304.639
326.55	428.835	326.55	-19.497	326.55	-301.514
326.553	435.21	326.553	-19.247	326.553	-303.639
326.555	442.085	326.555	-16.622	326.555	-302.764
326.558	447.085	326.558	-16.997	326.558	-303.014
326.56	452.71	326.56	-14.122	326.56	-304.389
326.562	455.335	326.562	-15.122	326.562	-305.264
326.565	459.585	326.565	-14.122	326.565	-305.264
326.567	463.46	326.567	-13.747	326.567	-303.764
326.57	466.46	326.57	-14.872	326.57	-303.389
326.572	471.585	326.572	-14.372	326.572	-302.264
326.575	473.21	326.575	-14.747	326.575	-300.264
326.577	474.585	326.577	-12.497	326.577	-296.889
326.58	478.585	326.58	-9.372	326.58	-295.264
326.582	480.085	326.582	-8.247	326.582	-293.014
326.584	481.085	326.584	-6.372	326.584	-293.264
326.587	481.71	326.587	-5.872	326.587	-290.139
326.589	481.46	326.589	-7.122	326.589	-289.639
326.592	482.71	326.592	-10.122	326.592	-288.764
326.594	483.96	326.594	-12.747	326.594	-287.889
326.597	488.835	326.597	-13.247	326.597	-286.889
326.599	490.335	326.599	-15.872	326.599	-285.889
326.602	494.71	326.602	-18.872	326.602	-288.139
326.604	497.21	326.604	-19.997	326.604	-288.264
326.606	499.71	326.606	-22.247	326.606	-288.639
326.609	501.96	326.609	-25.372	326.609	-287.389
326.611	502.335	326.611	-27.247	326.611	-286.264
326.614	503.96	326.614	-28.372	326.614	-284.014
326.616	505.71	326.616	-30.247	326.616	-281.889
326.619	509.835	326.619	-30.747	326.619	-281.014
326.621	510.835	326.621	-33.372	326.621	-279.014
326.624	510.71	326.624	-33.747	326.624	-277.514
326.626	513.335	326.626	-35.122	326.626	-278.889
326.628	513.335	326.628	-37.997	326.628	-276.889
326.631	511.835	326.631	-39.122	326.631	-277.014
326.633	510.46	326.633	-41.372	326.633	-275.514
326.636	507.96	326.636	-40.997	326.636	-274.389
326.638	505.21	326.638	-40.247	326.638	-272.264
326.641	504.21	326.641	-39.372	326.641	-270.889
326.643	502.835	326.643	-38.122	326.643	-268.764
326.646	501.335	326.646	-35.622	326.646	-265.264
326.648	497.46	326.648	-31.872	326.648	-263.639
326.65	494.085	326.65	-28.872	326.65	-262.514
326.653	490.71	326.653	-27.247	326.653	-262.264
326.655	488.335	326.655	-25.997	326.655	-263.389
326.658	485.71	326.658	-26.497	326.658	-263.639
326.66	485.585	326.66	-26.622	326.66	-265.514
326.663	483.085	326.663	-27.247	326.663	-267.514
326.665	480.71	326.665	-26.497	326.665	-267.514
326.668	480.585	326.668	-26.122	326.668	-269.514
326.67	477.96	326.67	-26.622	326.67	-270.514
326.672	479.335	326.672	-26.497	326.672	-273.389
326.675	477.46	326.675	-27.747	326.675	-273.764
326.677	476.46	326.677	-26.747	326.677	-276.389
326.68	477.71	326.68	-26.997	326.68	-276.264
326.682	477.335	326.682	-27.997	326.682	-278.139
326.685	477.21	326.685	-27.122	326.685	-279.889
326.687	477.46	326.687	-27.622	326.687	-282.264
326.69	477.585	326.69	-26.997	326.69	-284.389
326.692	478.085	326.692	-26.247	326.692	-287.514
326.694	479.335	326.694	-26.122	326.694	-290.139
326.697	480.96	326.697	-27.122	326.697	-290.889
326.699	480.835	326.699	-28.872	326.699	-291.764
326.702	481.835	326.702	-29.497	326.702	-292.389
326.704	481.71	326.704	-30.122	326.704	-294.014
326.707	482.46	326.707	-30.247	326.707	-294.889
326.709	483.21	326.709	-31.497	326.709	-296.389
326.712	481.71	326.712	-33.747	326.712	-297.389
326.714	481.96	326.714	-35.622	326.714	-300.389
326.716	480.21	326.716	-36.372	326.716	-302.764
326.719	478.96	326.719	-40.872	326.719	-305.139
326.721	479.21	326.721	-43.247	326.721	-307.264
326.724	478.71	326.724	-43.747	326.724	-310.139
326.726	481.835	326.726	-44.997	326.726	-310.514
326.728	482.96	326.728	-44.497	326.728	-312.264
326.731	483.96	326.731	-45.997	326.731	-315.014
326.733	484.335	326.733	-47.622	326.733	-313.889
326.736	484.335	326.736	-48.122	326.736	-313.514
326.738	485.585	326.738	-48.372	326.738	-313.389
326.741	486.46	326.741	-50.247	326.741	-312.014
326.743	489.085	326.743	-50.247	326.743	-311.014
326.746	490.96	326.746	-50.872	326.746	-309.139
326.748	490.21	326.748	-51.247	326.748	-307.764
326.75	490.585	326.75	-52.872	326.75	-303.889
326.753	492.085	326.753	-52.122	326.753	-303.139
326.755	492.335	326.755	-52.872	326.755	-300.514
326.758	493.71	326.758	-54.747	326.758	-297.639
326.76	492.085	326.76	-55.372	326.76	-296.264
326.763	492.835	326.763	-56.497	326.763	-293.764
326.765	489.71	326.765	-55.622	326.765	-292.764
326.768	487.96	326.768	-56.622	326.768	-292.014
326.77	489.71	326.77	-56.247	326.77	-290.139
326.772	486.21	326.772	-54.997	326.772	-290.139
326.775	486.835	326.775	-54.497	326.775	-288.514
326.777	486.085	326.777	-54.872	326.777	-286.139
326.78	485.46	326.78	-56.372	326.78	-284.889
326.782	485.085	326.782	-54.872	326.782	-281.014
326.785	483.71	326.785	-54.122	326.785	-281.264
326.787	481.585	326.787	-53.747	326.787	-282.264
326.79	481.085	326.79	-52.372	326.79	-278.889
326.792	478.46	326.792	-51.997	326.792	-276.264
326.795	477.46	326.795	-49.622	326.795	-274.139
326.797	474.085	326.797	-49.247	326.797	-271.264
326.799	472.085	326.799	-48.497	326.799	-267.514
326.802	469.085	326.802	-46.872	326.802	-265.264
326.804	469.46	326.804	-46.872	326.804	-265.764
326.807	468.085	326.807	-44.622	326.807	-265.139
326.809	470.585	326.809	-42.122	326.809	-265.514
326.812	472.585	326.812	-39.247	326.812	-265.514
326.814	473.835	326.814	-40.247	326.814	-265.764
326.816	475.335	326.816	-41.372	326.816	-265.514
326.819	478.46	326.819	-41.747	326.819	-264.514
326.821	479.46	326.821	-41.122	326.821	-265.764
326.824	480.335	326.824	-40.747	326.824	-267.389
326.826	484.835	326.826	-40.497	326.826	-269.514
326.829	486.21	326.829	-41.122	326.829	-271.014
326.831	487.96	326.831	-39.122	326.831	-272.139
326.834	492.335	326.834	-35.497	326.834	-274.514
326.836	495.585	326.836	-31.372	326.836	-275.639
326.838	499.46	326.838	-27.747	326.838	-275.764
326.841	501.71	326.841	-24.997	326.841	-277.764
326.843	503.96	326.843	-21.872	326.843	-278.264
326.846	507.71	326.846	-19.997	326.846	-278.764
326.848	508.96	326.848	-18.747	326.848	-277.639
326.851	509.835	326.851	-17.372	326.851	-279.139
326.853	509.96	326.853	-16.872	326.853	-279.264
326.856	511.335	326.856	-16.247	326.856	-279.639
326.858	511.71	326.858	-16.622	326.858	-280.264
326.86	513.335	326.86	-16.622	326.86	-280.389
326.863	515.46	326.863	-15.997	326.863	-281.764
326.865	516.335	326.865	-14.747	326.865	-282.639
326.868	519.21	326.868	-15.872	326.868	-284.889
326.87	522.585	326.87	-16.997	326.87	-286.389
326.873	523.96	326.873	-18.747	326.873	-285.139
326.875	526.335	326.875	-19.372	326.875	-288.764
326.877	528.085	326.877	-19.622	326.877	-290.139
326.88	531.085	326.88	-21.372	326.88	-293.389
326.882	533.71	326.882	-22.747	326.882	-296.139
326.885	536.085	326.885	-23.247	326.885	-298.514
326.887	539.71	326.887	-23.997	326.887	-300.514
326.89	542.21	326.89	-23.747	326.89	-301.514
326.892	546.585	326.892	-21.622	326.892	-302.514
326.895	548.46	326.895	-20.997	326.895	-303.639
326.897	551.71	326.897	-20.497	326.897	-303.889
326.899	553.085	326.899	-16.872	326.899	-305.514
326.902	554.46	326.902	-14.747	326.902	-305.014
326.904	555.96	326.904	-12.247	326.904	-304.264
326.907	558.835	326.907	-10.372	326.907	-304.889
326.909	558.96	326.909	-8.997	326.909	-302.889
326.912	560.46	326.912	-6.872	326.912	-300.264
326.914	560.585	326.914	-4.872	326.914	-299.764
326.917	560.46	326.917	-3.872	326.917	-297.889
326.919	560.71	326.919	-2.747	326.919	-299.639
326.921	558.96	326.921	-3.122	326.921	-299.139
326.924	559.085	326.924	-3.622	326.924	-297.764
326.926	559.46	326.926	-5.872	326.926	-296.139
326.929	560.585	326.929	-4.497	326.929	-295.889
326.931	560.085	326.931	-5.622	326.931	-293.889
326.934	561.835	326.934	-5.497	326.934	-296.264
326.936	562.96	326.936	-4.122	326.936	-293.389
326.938	563.21	326.938	-5.622	326.938	-295.389
326.941	563.71	326.941	-5.622	326.941	-295.514
326.943	563.585	326.943	-5.622	326.943	-295.639
326.946	564.585	326.946	-6.747	326.946	-295.764
326.948	562.335	326.948	-2.997	326.948	-296.014
326.951	561.46	326.951	-2.622	326.951	-294.014
326.953	557.96	326.953	0.253	326.953	-294.014
326.956	556.085	326.956	1.253	326.956	-293.764
326.958	554.585	326.958	0.003	326.958	-292.514
326.961	551.21	326.961	-0.622	326.961	-290.764
326.963	550.585	326.963	-3.497	326.963	-290.139
326.965	547.835	326.965	-4.997	326.965	-287.764
326.968	545.21	326.968	-5.122	326.968	-286.264
326.97	542.46	326.97	-6.622	326.97	-282.889
326.973	541.21	326.973	-7.372	326.973	-281.764
326.975	537.835	326.975	-9.247	326.975	-281.764
326.978	535.96	326.978	-10.997	326.978	-279.889
326.98	534.335	326.98	-14.247	326.98	-279.389
326.983	532.585	326.983	-14.747	326.983	-278.014
326.985	531.21	326.985	-15.622	326.985	-276.639
326.987	529.335	326.987	-15.122	326.987	-277.264
326.99	526.96	326.99	-15.247	326.99	-278.639
326.992	523.21	326.992	-13.997	326.992	-278.639
326.995	522.835	326.995	-13.372	326.995	-279.389
326.997	521.46	326.997	-12.622	326.997	-278.639
327	521.46	327	-14.372	327	-279.514
327.002	520.085	327.002	-12.747	327.002	-280.764
327.005	521.96	327.005	-14.997	327.005	-282.514
327.007	522.46	327.007	-16.247	327.007	-286.389
327.009	522.21	327.009	-17.372	327.009	-286.264
327.012	522.96	327.012	-18.122	327.012	-286.639
327.014	523.835	327.014	-21.622	327.014	-286.264
327.017	523.96	327.017	-24.122	327.017	-285.264
327.019	525.085	327.019	-25.497	327.019	-287.514
327.022	525.085	327.022	-25.622	327.022	-286.764
327.024	527.585	327.024	-28.622	327.024	-287.264
327.026	526.96	327.026	-30.372	327.026	-285.889
327.029	527.585	327.029	-29.622	327.029	-283.889
327.031	526.835	327.031	-32.122	327.031	-284.764
327.034	525.085	327.034	-31.372	327.034	-281.889
327.036	524.835	327.036	-32.122	327.036	-280.889
327.039	524.585	327.039	-33.622	327.039	-280.389
327.041	524.96	327.041	-35.122	327.041	-281.139
327.043	524.585	327.043	-37.247	327.043	-282.639
327.046	524.835	327.046	-37.872	327.046	-282.264
327.048	526.96	327.048	-40.247	327.048	-282.264
327.051	528.71	327.051	-42.372	327.051	-282.889
327.053	531.335	327.053	-45.497	327.053	-284.139
327.056	532.21	327.056	-46.872	327.056	-285.389
327.058	532.585	327.058	-49.747	327.058	-284.764
327.061	531.335	327.061	-54.122	327.061	-287.389
327.063	530.835	327.063	-57.747	327.063	-285.264
327.065	531.335	327.065	-59.122	327.065	-289.014
327.068	530.46	327.068	-61.372	327.068	-290.514
327.07	529.835	327.07	-61.622	327.07	-291.264
327.073	529.21	327.073	-63.372	327.073	-290.889
327.075	527.085	327.075	-65.247	327.075	-291.264
327.078	525.835	327.078	-63.622	327.078	-290.139
327.08	523.335	327.08	-61.872	327.08	-288.889
327.083	520.46	327.083	-60.497	327.083	-290.139
327.085	516.335	327.085	-59.872	327.085	-291.514
327.087	511.96	327.087	-57.872	327.087	-292.264
327.09	511.46	327.09	-55.872	327.09	-295.889
327.092	509.585	327.092	-54.122	327.092	-295.889
327.095	508.585	327.095	-53.497	327.095	-296.514
327.097	505.335	327.097	-51.122	327.097	-295.514
327.1	504.585	327.1	-50.872	327.1	-293.264
327.102	503.21	327.102	-49.872	327.102	-292.514
327.105	501.835	327.105	-48.247	327.105	-289.639
327.107	501.085	327.107	-47.997	327.107	-287.389
327.109	499.96	327.109	-47.622	327.109	-286.389
327.112	501.46	327.112	-49.497	327.112	-284.764
327.114	503.585	327.114	-50.997	327.114	-282.264
327.117	501.46	327.117	-53.747	327.117	-282.514
327.119	500.96	327.119	-55.622	327.119	-281.764
327.122	499.585	327.122	-55.247	327.122	-281.514
327.124	498.585	327.124	-57.247	327.124	-280.014
327.127	497.585	327.127	-57.372	327.127	-281.639
327.129	496.21	327.129	-57.622	327.129	-280.639
327.131	494.335	327.131	-57.372	327.131	-281.014
327.134	492.71	327.134	-57.372	327.134	-283.139
327.136	491.21	327.136	-57.997	327.136	-284.264
327.139	491.71	327.139	-56.122	327.139	-286.139
327.141	490.585	327.141	-55.622	327.141	-286.139
327.144	490.585	327.144	-53.372	327.144	-285.139
327.146	488.96	327.146	-52.247	327.146	-282.514
327.149	490.085	327.149	-52.497	327.149	-280.139
327.151	489.835	327.151	-52.122	327.151	-278.889
327.153	490.085	327.153	-51.497	327.153	-277.014
327.156	489.71	327.156	-50.497	327.156	-276.889
327.158	488.585	327.158	-52.247	327.158	-273.389
327.161	489.46	327.161	-51.372	327.161	-272.514
327.163	489.96	327.163	-49.622	327.163	-272.389
327.166	488.835	327.166	-49.747	327.166	-269.764
327.168	488.46	327.168	-45.747	327.168	-269.889
327.171	486.335	327.171	-45.372	327.171	-269.889
327.173	487.46	327.173	-45.247	327.173	-268.264
327.175	485.96	327.175	-44.997	327.175	-268.514
327.178	484.46	327.178	-43.997	327.178	-269.014
327.18	486.21	327.18	-43.247	327.18	-272.139
327.183	485.71	327.183	-43.247	327.183	-273.264
327.185	488.96	327.185	-44.872	327.185	-274.514
327.188	489.585	327.188	-44.872	327.188	-276.514
327.19	491.46	327.19	-48.372	327.19	-278.014
327.192	492.71	327.192	-48.372	327.192	-279.639
327.195	492.96	327.195	-51.372	327.195	-282.514
327.197	495.96	327.197	-51.997	327.197	-285.639
327.2	496.71	327.2	-53.872	327.2	-287.764
327.202	497.085	327.202	-54.372	327.202	-288.889
327.205	497.46	327.205	-54.997	327.205	-289.514
327.207	497.085	327.207	-56.872	327.207	-292.139
327.21	498.46	327.21	-57.497	327.21	-292.264
327.212	499.585	327.212	-56.622	327.212	-291.014
327.214	498.835	327.214	-56.872	327.214	-290.639
327.217	499.21	327.217	-55.872	327.217	-289.889
327.219	500.46	327.219	-54.372	327.219	-288.389
327.222	500.71	327.222	-54.372	327.222	-286.889
327.224	501.335	327.224	-50.997	327.224	-286.139
327.227	504.585	327.227	-47.747	327.227	-286.639
327.229	505.21	327.229	-45.247	327.229	-285.389
327.231	507.335	327.231	-43.372	327.231	-284.639
327.234	509.085	327.234	-41.247	327.234	-286.139
327.236	511.585	327.236	-39.247	327.236	-285.139
327.239	513.71	327.239	-38.497	327.239	-284.764
327.241	515.085	327.241	-37.372	327.241	-283.639
327.244	517.835	327.244	-35.122	327.244	-283.389
327.246	519.71	327.246	-33.122	327.246	-280.639
327.249	521.96	327.249	-30.622	327.249	-279.264
327.251	525.335	327.251	-30.872	327.251	-279.764
327.253	527.335	327.253	-28.997	327.253	-278.014
327.256	530.335	327.256	-28.372	327.256	-276.889
327.258	533.71	327.258	-28.497	327.258	-277.014
327.261	538.46	327.261	-28.872	327.261	-278.139
327.263	543.335	327.263	-27.997	327.263	-278.514
327.266	546.96	327.266	-29.872	327.266	-278.389
327.268	552.335	327.268	-29.622	327.268	-279.139
327.271	555.585	327.271	-29.247	327.271	-282.889
327.273	560.46	327.273	-27.372	327.273	-284.764
327.276	565.835	327.276	-29.622	327.276	-288.014
327.278	570.46	327.278	-30.372	327.278	-290.014
327.28	577.21	327.28	-32.372	327.28	-292.639
327.283	580.46	327.283	-35.247	327.283	-295.514
327.285	585.085	327.285	-36.122	327.285	-296.639
327.288	589.71	327.288	-36.497	327.288	-299.889
327.29	595.335	327.29	-36.247	327.29	-300.514
327.293	600.085	327.293	-34.872	327.293	-303.264
327.295	602.46	327.295	-36.997	327.295	-305.889
327.298	606.96	327.298	-34.872	327.298	-307.264
327.3	608.96	327.3	-35.122	327.3	-308.264
327.302	613.21	327.302	-34.122	327.302	-310.139
327.305	616.21	327.305	-32.747	327.305	-311.639
327.307	620.085	327.307	-31.622	327.307	-311.764
327.31	623.585	327.31	-31.747	327.31	-312.264
327.312	626.96	327.312	-33.247	327.312	-312.139
327.315	630.46	327.315	-32.997	327.315	-313.014
327.317	634.21	327.317	-33.622	327.317	-312.514
327.319	635.46	327.319	-36.997	327.319	-310.889
327.322	638.71	327.322	-37.122	327.322	-308.514
327.324	640.71	327.324	-40.872	327.324	-307.014
327.327	639.835	327.327	-39.872	327.327	-305.389
327.329	643.21	327.329	-40.247	327.329	-303.014
327.332	643.585	327.332	-39.497	327.332	-301.514
327.334	644.21	327.334	-37.872	327.334	-300.014
327.337	647.21	327.337	-38.122	327.337	-298.389
327.339	652.085	327.339	-38.122	327.339	-297.764
327.341	655.085	327.341	-35.872	327.341	-298.014
327.344	658.335	327.344	-37.997	327.344	-296.764
327.346	661.585	327.346	-37.872	327.346	-293.389
327.349	662.335	327.349	-37.372	327.349	-291.514
327.351	659.835	327.351	-39.122	327.351	-291.264
327.354	658.585	327.354	-39.247	327.354	-291.014
327.356	656.96	327.356	-41.872	327.356	-293.639
327.358	655.335	327.358	-40.497	327.358	-294.264
327.361	653.335	327.361	-41.247	327.361	-294.514
327.363	652.96	327.363	-40.872	327.363	-294.639
327.366	650.085	327.366	-39.122	327.366	-295.764
327.368	646.585	327.368	-40.747	327.368	-296.639
327.371	643.46	327.371	-38.872	327.371	-298.014
327.373	639.71	327.373	-40.997	327.373	-298.764
327.376	638.085	327.376	-41.747	327.376	-298.889
[truncated: 3,123 more rows]

## Sheet: Fig. 2f
Light + NTgly NPs		NTgly NPs		Light
Magnetic field (mt)	Intensity (a.u.)	Magnetic field (mt)	Intensity (a.u.)	Magnetic field (mt)	Intensity (a.u.)
322.5	511.384	322.5	-36.295	322.5	-298.162
322.502	510.884	322.502	-38.045	322.502	-297.412
322.504	509.509	322.504	-36.045	322.504	-297.662
322.507	508.759	322.507	-36.92	322.507	-295.787
322.509	506.634	322.509	-39.045	322.509	-295.787
322.512	506.134	322.512	-41.92	322.512	-293.287
322.514	508.384	322.514	-42.295	322.514	-292.662
322.517	508.259	322.517	-47.17	322.517	-293.412
322.519	509.259	322.519	-50.545	322.519	-291.412
322.522	505.634	322.522	-54.295	322.522	-291.037
322.524	507.384	322.524	-56.92	322.524	-290.162
322.526	505.009	322.526	-59.795	322.526	-286.412
322.529	504.384	322.529	-62.42	322.529	-287.162
322.531	504.634	322.531	-65.045	322.531	-288.287
322.534	504.009	322.534	-70.545	322.534	-286.537
322.536	504.634	322.536	-74.545	322.536	-287.537
322.539	503.884	322.539	-78.67	322.539	-286.162
322.541	503.884	322.541	-80.42	322.541	-286.287
322.543	504.009	322.543	-82.42	322.543	-287.287
322.546	504.134	322.546	-86.42	322.546	-287.912
322.548	506.509	322.548	-87.795	322.548	-287.912
322.551	506.884	322.551	-89.295	322.551	-287.912
322.553	509.259	322.553	-92.42	322.553	-288.912
322.556	512.259	322.556	-92.17	322.556	-287.662
322.558	511.759	322.558	-92.92	322.558	-286.662
322.561	511.884	322.561	-91.17	322.561	-286.662
322.563	510.259	322.563	-90.795	322.563	-285.912
322.565	509.384	322.565	-87.795	322.565	-284.662
322.568	508.634	322.568	-84.67	322.568	-284.037
322.57	509.509	322.57	-86.17	322.57	-285.287
322.573	509.134	322.573	-83.795	322.573	-284.787
322.575	508.009	322.575	-84.795	322.575	-284.412
322.578	509.634	322.578	-84.795	322.578	-284.662
322.58	508.259	322.58	-84.42	322.58	-284.037
322.582	510.509	322.582	-84.67	322.582	-283.037
322.585	511.009	322.585	-83.545	322.585	-280.412
322.587	511.884	322.587	-83.045	322.587	-278.412
322.59	514.009	322.59	-82.92	322.59	-275.912
322.592	513.634	322.592	-81.17	322.592	-273.662
322.595	516.759	322.595	-80.17	322.595	-271.412
322.597	516.009	322.597	-77.545	322.597	-270.787
322.6	516.509	322.6	-76.795	322.6	-271.537
322.602	517.259	322.602	-76.295	322.602	-270.537
322.604	518.259	322.604	-72.42	322.604	-272.912
322.607	519.759	322.607	-73.42	322.607	-274.162
322.609	520.259	322.609	-70.045	322.609	-276.662
322.612	518.884	322.612	-67.92	322.612	-278.037
322.614	520.384	322.614	-62.795	322.614	-279.037
322.617	520.259	322.617	-60.795	322.617	-281.787
322.619	521.009	322.619	-57.92	322.619	-282.912
322.622	522.509	322.622	-55.795	322.622	-284.662
322.624	523.259	322.624	-56.045	322.624	-286.037
322.627	524.259	322.627	-52.545	322.627	-287.162
322.629	526.259	322.629	-52.67	322.629	-289.287
322.631	526.509	322.631	-53.295	322.631	-291.287
322.634	526.134	322.634	-51.545	322.634	-294.662
322.636	525.884	322.636	-55.92	322.636	-293.912
322.639	527.009	322.639	-55.295	322.639	-294.912
322.641	527.134	322.641	-52.67	322.641	-295.287
322.644	527.634	322.644	-52.17	322.644	-292.537
322.646	526.509	322.646	-50.92	322.646	-295.537
322.649	526.884	322.649	-50.92	322.649	-294.037
322.651	527.384	322.651	-52.045	322.651	-293.662
322.653	525.884	322.653	-51.17	322.653	-294.787
322.656	527.384	322.656	-50.045	322.656	-292.787
322.658	523.634	322.658	-51.67	322.658	-295.162
322.661	523.009	322.661	-52.295	322.661	-296.412
322.663	522.259	322.663	-53.42	322.663	-296.912
322.666	520.384	322.666	-53.545	322.666	-296.662
322.668	518.259	322.668	-53.295	322.668	-297.662
322.67	514.509	322.67	-53.67	322.67	-298.037
322.673	514.384	322.673	-55.67	322.673	-298.412
322.675	513.009	322.675	-56.42	322.675	-299.537
322.678	511.634	322.678	-55.545	322.678	-301.037
322.68	512.759	322.68	-57.045	322.68	-301.287
322.683	511.009	322.683	-56.795	322.683	-302.662
322.685	511.384	322.685	-57.295	322.685	-301.537
322.688	511.009	322.688	-58.545	322.688	-301.662
322.69	512.009	322.69	-59.92	322.69	-301.412
322.692	510.634	322.692	-58.42	322.692	-301.287
322.695	508.634	322.695	-57.545	322.695	-303.037
322.697	507.884	322.697	-56.92	322.697	-302.412
322.7	505.509	322.7	-54.545	322.7	-302.912
322.702	502.134	322.702	-55.545	322.702	-303.912
322.705	503.259	322.705	-54.67	322.705	-302.787
322.707	499.759	322.707	-53.545	322.707	-303.037
322.709	500.259	322.709	-52.545	322.709	-303.537
322.712	495.759	322.712	-51.92	322.712	-304.037
322.714	494.009	322.714	-49.795	322.714	-305.287
322.717	491.884	322.717	-47.295	322.717	-305.912
322.719	490.259	322.719	-44.92	322.719	-307.662
322.722	490.009	322.722	-44.045	322.722	-308.537
322.724	490.009	322.724	-44.17	322.724	-308.037
322.727	488.759	322.727	-43.795	322.727	-308.537
322.729	489.759	322.729	-41.42	322.729	-308.537
322.731	488.759	322.731	-38.92	322.731	-306.912
322.734	487.009	322.734	-37.795	322.734	-306.037
322.736	484.384	322.736	-37.92	322.736	-306.912
322.739	483.009	322.739	-37.545	322.739	-306.162
322.741	481.759	322.741	-37.795	322.741	-306.662
322.744	481.884	322.744	-40.42	322.744	-306.412
322.746	481.384	322.746	-40.045	322.746	-305.037
322.749	480.884	322.749	-41.295	322.749	-305.662
322.751	481.009	322.751	-41.545	322.751	-302.787
322.753	481.009	322.753	-42.42	322.753	-301.412
322.756	481.759	322.756	-43.92	322.756	-300.662
322.758	478.509	322.758	-45.295	322.758	-300.162
322.761	479.384	322.761	-47.67	322.761	-301.037
322.763	479.134	322.763	-48.295	322.763	-299.912
322.766	480.509	322.766	-49.92	322.766	-299.537
322.768	480.884	322.768	-49.295	322.768	-301.787
322.771	481.384	322.771	-49.92	322.771	-303.537
322.773	482.884	322.773	-49.67	322.773	-304.037
322.775	482.634	322.775	-50.67	322.775	-306.662
322.778	485.509	322.778	-50.045	322.778	-307.787
322.78	486.009	322.78	-49.42	322.78	-309.162
322.783	486.509	322.783	-49.795	322.783	-309.912
322.785	488.134	322.785	-51.17	322.785	-308.787
322.788	490.259	322.788	-48.545	322.788	-309.162
322.79	491.884	322.79	-49.045	322.79	-308.662
322.793	491.759	322.793	-47.795	322.793	-306.537
322.795	491.759	322.795	-47.92	322.795	-307.662
322.797	493.009	322.797	-52.545	322.797	-304.537
322.8	494.384	322.8	-52.795	322.8	-306.162
322.802	493.759	322.802	-55.295	322.802	-305.037
322.805	494.634	322.805	-55.67	322.805	-303.662
322.807	493.009	322.807	-58.67	322.807	-304.287
322.81	494.134	322.81	-61.67	322.81	-304.787
322.812	493.384	322.812	-62.795	322.812	-304.662
322.815	492.509	322.815	-64.92	322.815	-304.662
322.817	492.134	322.817	-66.92	322.817	-304.787
322.819	492.134	322.819	-68.295	322.819	-307.787
322.822	490.009	322.822	-68.67	322.822	-309.537
322.824	488.759	322.824	-67.67	322.824	-309.537
322.827	488.884	322.827	-69.795	322.827	-308.912
322.829	489.009	322.829	-69.795	322.829	-309.412
322.832	488.509	322.832	-70.295	322.832	-312.037
322.834	489.134	322.834	-68.67	322.834	-313.037
322.837	490.509	322.837	-67.795	322.837	-314.912
322.839	492.634	322.839	-65.42	322.839	-314.162
322.841	493.759	322.841	-63.92	322.841	-315.787
322.844	494.384	322.844	-61.795	322.844	-314.912
322.846	495.134	322.846	-61.045	322.846	-314.287
322.849	497.134	322.849	-57.295	322.849	-313.412
322.851	497.509	322.851	-56.92	322.851	-311.662
322.854	498.009	322.854	-55.295	322.854	-310.537
322.856	498.634	322.856	-53.67	322.856	-307.162
322.858	497.259	322.858	-54.17	322.858	-303.537
322.861	495.884	322.861	-52.17	322.861	-300.787
322.863	495.134	322.863	-51.92	322.863	-297.162
322.866	493.134	322.866	-49.045	322.866	-296.537
322.868	491.134	322.868	-48.045	322.868	-295.537
322.871	491.134	322.871	-42.295	322.871	-296.037
322.873	491.634	322.873	-40.67	322.873	-298.787
322.875	491.509	322.875	-37.795	322.875	-300.787
322.878	489.884	322.878	-34.17	322.878	-300.787
322.88	487.759	322.88	-34.045	322.88	-299.287
322.883	488.884	322.883	-34.92	322.883	-294.537
322.885	488.009	322.885	-35.545	322.885	-293.162
322.888	490.384	322.888	-36.67	322.888	-289.662
322.89	491.634	322.89	-35.17	322.89	-288.037
322.893	493.634	322.893	-37.045	322.893	-286.912
322.895	495.759	322.895	-35.045	322.895	-284.287
322.897	495.009	322.897	-35.045	322.897	-284.287
322.9	494.634	322.9	-36.67	322.9	-284.662
322.902	493.509	322.902	-35.295	322.902	-286.537
322.905	492.134	322.905	-35.545	322.905	-286.037
322.907	490.759	322.907	-34.795	322.907	-285.787
322.91	487.384	322.91	-35.045	322.91	-286.287
322.912	488.009	322.912	-34.295	322.912	-289.162
322.915	486.009	322.915	-36.295	322.915	-291.287
322.917	487.134	322.917	-36.67	322.917	-292.162
322.92	487.134	322.92	-37.17	322.92	-293.287
322.922	486.509	322.922	-37.67	322.922	-292.787
322.924	488.509	322.924	-38.795	322.924	-290.912
322.927	485.759	322.927	-41.17	322.927	-290.787
322.929	485.134	322.929	-40.92	322.929	-290.162
322.932	484.634	322.932	-43.545	322.932	-289.037
322.934	482.384	322.934	-43.92	322.934	-290.037
322.937	482.884	322.937	-42.545	322.937	-289.537
322.939	481.009	322.939	-42.42	322.939	-290.662
322.942	484.634	322.942	-41.295	322.942	-292.412
322.944	484.384	322.944	-41.045	322.944	-293.787
322.946	485.134	322.946	-39.17	322.946	-293.037
322.949	484.509	322.949	-35.92	322.949	-294.037
322.951	487.259	322.951	-36.17	322.951	-294.412
322.954	487.509	322.954	-33.67	322.954	-294.037
322.956	487.509	322.956	-34.67	322.956	-297.037
322.959	488.384	322.959	-35.295	322.959	-296.287
322.961	488.384	322.961	-35.67	322.961	-297.162
322.963	489.009	322.963	-37.295	322.963	-297.912
322.966	489.384	322.966	-37.67	322.966	-298.287
322.968	490.134	322.968	-38.295	322.968	-297.037
322.971	491.634	322.971	-36.545	322.971	-296.162
322.973	491.759	322.973	-38.045	322.973	-294.787
322.976	491.384	322.976	-35.42	322.976	-292.037
322.978	493.259	322.978	-32.92	322.978	-291.287
322.981	495.384	322.981	-30.67	322.981	-288.662
322.983	496.759	322.983	-30.42	322.983	-285.412
322.985	500.509	322.985	-29.545	322.985	-283.662
322.988	501.009	322.988	-29.42	322.988	-280.787
322.99	501.884	322.99	-28.545	322.99	-279.162
322.993	503.259	322.993	-32.17	322.993	-277.037
322.995	505.634	322.995	-36.545	322.995	-274.037
322.998	507.259	322.998	-39.67	322.998	-273.412
323	508.509	323	-45.045	323	-270.662
323.002	507.009	323.002	-48.545	323.002	-269.162
323.005	509.134	323.005	-53.045	323.005	-268.537
323.007	511.134	323.007	-55.42	323.007	-269.912
323.01	512.259	323.01	-57.545	323.01	-270.787
323.012	512.634	323.012	-60.045	323.012	-272.537
323.015	513.384	323.015	-59.92	323.015	-276.287
323.017	513.884	323.017	-62.795	323.017	-276.912
323.02	512.884	323.02	-63.92	323.02	-276.912
323.022	512.884	323.022	-61.545	323.022	-277.787
323.024	512.134	323.024	-60.92	323.024	-277.662
323.027	510.759	323.027	-61.42	323.027	-280.662
323.029	511.384	323.029	-59.17	323.029	-279.912
323.032	513.009	323.032	-58.295	323.032	-279.162
323.034	513.509	323.034	-57.045	323.034	-280.287
323.037	514.259	323.037	-56.42	323.037	-276.912
323.039	512.009	323.039	-54.795	323.039	-276.912
323.042	513.509	323.042	-57.17	323.042	-274.537
323.044	513.509	323.044	-54.295	323.044	-273.287
323.046	515.009	323.046	-54.17	323.046	-272.162
323.049	518.259	323.049	-54.045	323.049	-270.537
323.051	518.259	323.051	-52.795	323.051	-271.662
323.054	519.634	323.054	-55.42	323.054	-269.537
323.056	518.259	323.056	-56.545	323.056	-269.287
323.059	519.009	323.059	-55.67	323.059	-270.412
323.061	521.009	323.061	-55.045	323.061	-267.787
323.063	522.384	323.063	-52.92	323.063	-269.037
323.066	523.384	323.066	-52.67	323.066	-266.912
323.068	523.884	323.068	-50.795	323.068	-264.537
323.071	522.509	323.071	-51.42	323.071	-262.912
323.073	522.009	323.073	-49.67	323.073	-262.037
323.076	518.134	323.076	-48.92	323.076	-262.912
323.078	520.009	323.078	-49.92	323.078	-260.912
323.081	518.634	323.081	-50.545	323.081	-262.162
323.083	519.384	323.083	-50.67	323.083	-263.537
323.086	520.884	323.086	-51.17	323.086	-265.162
323.088	521.509	323.088	-52.295	323.088	-265.412
323.09	522.884	323.09	-53.42	323.09	-265.787
323.093	522.384	323.093	-52.045	323.093	-269.537
323.095	520.884	323.095	-52.17	323.095	-270.787
323.098	521.259	323.098	-51.67	323.098	-270.912
323.1	520.134	323.1	-50.795	323.1	-273.037
323.103	520.384	323.103	-48.67	323.103	-275.662
323.105	517.759	323.105	-48.67	323.105	-277.287
323.108	519.884	323.108	-48.67	323.108	-278.412
323.11	520.009	323.11	-48.795	323.11	-279.912
323.112	518.634	323.112	-49.545	323.112	-283.912
323.115	519.009	323.115	-50.295	323.115	-286.162
323.117	516.384	323.117	-51.795	323.117	-290.537
323.12	516.384	323.12	-52.045	323.12	-290.537
323.122	516.384	323.122	-52.92	323.122	-291.287
323.125	515.884	323.125	-52.295	323.125	-293.412
323.127	516.759	323.127	-51.17	323.127	-293.037
323.13	517.509	323.13	-52.17	323.13	-293.037
323.132	520.384	323.132	-50.295	323.132	-293.412
323.134	520.759	323.134	-50.045	323.134	-294.037
323.137	520.384	323.137	-50.795	323.137	-293.912
323.139	519.634	323.139	-49.295	323.139	-293.662
323.142	517.009	323.142	-47.92	323.142	-294.287
323.144	519.009	323.144	-46.17	323.144	-294.787
323.147	519.759	323.147	-43.17	323.147	-295.162
323.149	519.759	323.149	-41.295	323.149	-293.287
323.151	519.259	323.151	-39.545	323.151	-292.662
323.154	517.509	323.154	-41.17	323.154	-291.787
323.156	516.509	323.156	-42.295	323.156	-289.787
323.159	515.509	323.159	-42.92	323.159	-288.287
323.161	513.884	323.161	-43.295	323.161	-286.912
323.164	512.509	323.164	-46.045	323.164	-286.287
323.166	511.634	323.166	-48.045	323.166	-284.662
323.168	513.509	323.168	-47.92	323.168	-284.912
323.171	513.134	323.171	-49.17	323.171	-283.662
323.173	514.634	323.173	-49.545	323.173	-280.787
323.176	515.134	323.176	-50.795	323.176	-280.162
323.178	514.634	323.178	-53.045	323.178	-278.662
323.181	515.884	323.181	-55.295	323.181	-279.537
323.183	516.759	323.183	-56.17	323.183	-278.662
323.186	514.009	323.186	-58.545	323.186	-278.537
323.188	514.634	323.188	-59.17	323.188	-279.037
323.19	513.759	323.19	-58.045	323.19	-279.037
323.193	514.509	323.193	-57.42	323.193	-279.412
323.195	514.759	323.195	-56.67	323.195	-277.912
323.198	514.384	323.198	-56.67	323.198	-280.912
323.2	516.384	323.2	-54.67	323.2	-282.412
323.203	518.759	323.203	-54.42	323.203	-284.037
323.205	518.634	323.205	-53.17	323.205	-286.662
323.208	519.384	323.208	-54.67	323.208	-285.662
323.21	520.509	323.21	-54.795	323.21	-287.287
323.212	522.509	323.212	-53.795	323.212	-290.412
323.215	523.884	323.215	-53.045	323.215	-288.912
323.217	525.259	323.217	-54.045	323.217	-288.037
323.22	524.634	323.22	-56.42	323.22	-287.037
323.222	524.759	323.222	-54.045	323.222	-287.037
323.225	524.509	323.225	-54.92	323.225	-287.662
323.227	526.009	323.227	-53.92	323.227	-286.912
323.23	526.634	323.23	-50.795	323.23	-287.787
323.232	529.759	323.232	-49.795	323.232	-287.662
323.235	531.759	323.235	-45.795	323.235	-287.287
323.237	533.259	323.237	-42.795	323.237	-286.162
323.239	532.259	323.239	-40.795	323.239	-287.287
323.242	530.759	323.242	-37.42	323.242	-289.537
323.244	532.384	323.244	-35.295	323.244	-290.037
323.247	528.759	323.247	-31.67	323.247	-293.037
323.249	526.634	323.249	-29.92	323.249	-294.287
323.252	525.259	323.252	-28.545	323.252	-295.162
323.254	522.509	323.254	-28.295	323.254	-297.162
323.256	523.009	323.256	-30.045	323.256	-294.037
323.259	519.884	323.259	-31.17	323.259	-293.537
323.261	518.009	323.261	-34.045	323.261	-291.787
323.264	518.509	323.264	-37.67	323.264	-289.662
323.266	518.759	323.266	-39.92	323.266	-290.787
323.269	518.509	323.269	-42.545	323.269	-289.537
323.271	516.509	323.271	-42.045	323.271	-288.912
323.274	519.384	323.274	-44.295	323.274	-288.787
323.276	518.759	323.276	-47.295	323.276	-286.412
323.278	517.884	323.278	-46.92	323.278	-288.287
323.281	518.759	323.281	-47.795	323.281	-287.912
323.283	516.009	323.283	-47.045	323.283	-289.537
323.286	513.759	323.286	-46.42	323.286	-291.912
323.288	513.009	323.288	-46.295	323.288	-293.912
323.291	510.134	323.291	-46.795	323.291	-296.787
323.293	512.134	323.293	-50.17	323.293	-299.412
323.296	510.509	323.296	-49.045	323.296	-299.162
323.298	513.009	323.298	-48.545	323.298	-299.912
323.3	514.634	323.3	-47.045	323.3	-302.037
323.303	516.759	323.303	-45.545	323.303	-303.537
323.305	518.509	323.305	-44.795	323.305	-305.412
323.308	521.259	323.308	-45.295	323.308	-308.787
323.31	521.759	323.31	-45.67	323.31	-308.037
323.313	522.884	323.313	-45.67	323.313	-308.412
323.315	524.259	323.315	-44.545	323.315	-310.412
323.317	524.259	323.317	-43.17	323.317	-308.412
323.32	522.134	323.32	-44.42	323.32	-309.787
323.322	522.259	323.322	-44.92	323.322	-306.662
323.325	522.259	323.325	-44.92	323.325	-309.037
323.327	521.009	323.327	-45.545	323.327	-307.162
323.33	520.009	323.33	-45.045	323.33	-306.787
323.332	520.509	323.332	-42.545	323.332	-308.787
323.335	518.759	323.335	-41.795	323.335	-307.662
323.337	518.259	323.337	-42.17	323.337	-308.037
323.339	517.384	323.339	-39.92	323.339	-308.912
323.342	516.384	323.342	-38.17	323.342	-308.787
323.344	514.884	323.344	-35.795	323.344	-310.287
323.347	514.509	323.347	-36.92	323.347	-310.412
323.349	515.634	323.349	-36.045	323.349	-311.162
323.352	516.259	323.352	-37.545	323.352	-311.037
323.354	519.759	323.354	-38.795	323.354	-309.662
323.356	519.509	323.356	-39.42	323.356	-309.787
323.359	521.509	323.359	-38.67	323.359	-308.287
323.361	523.009	323.361	-42.295	323.361	-309.537
323.364	524.134	323.364	-42.545	323.364	-309.037
323.366	523.509	323.366	-42.92	323.366	-310.037
323.369	524.384	323.369	-40.67	323.369	-309.412
323.371	526.259	323.371	-40.795	323.371	-309.537
323.374	529.259	323.374	-41.295	323.374	-311.787
323.376	531.634	323.376	-40.42	323.376	-312.412
323.378	533.009	323.378	-39.92	323.378	-314.162
323.381	533.884	323.381	-42.17	323.381	-311.787
323.383	534.384	323.383	-41.795	323.383	-310.537
323.386	534.134	323.386	-42.67	323.386	-309.537
323.388	531.884	323.388	-44.045	323.388	-307.162
323.391	531.884	323.391	-43.045	323.391	-303.912
323.393	532.259	323.393	-43.42	323.393	-300.037
323.396	531.009	323.396	-43.42	323.396	-296.412
323.398	531.009	323.398	-43.17	323.398	-293.537
323.401	530.884	323.401	-42.92	323.401	-290.162
323.403	530.759	323.403	-44.045	323.403	-288.912
323.405	531.134	323.405	-43.92	323.405	-287.287
323.408	528.759	323.408	-44.92	323.408	-285.787
323.41	530.259	323.41	-45.67	323.41	-283.537
323.413	529.259	323.413	-46.795	323.413	-282.912
323.415	529.634	323.415	-46.17	323.415	-282.162
323.418	527.884	323.418	-44.545	323.418	-280.162
323.42	526.009	323.42	-41.17	323.42	-281.662
323.423	526.259	323.423	-40.42	323.423	-281.412
323.425	526.259	323.425	-37.795	323.425	-281.287
323.427	524.759	323.427	-37.42	323.427	-281.037
323.43	525.259	323.43	-35.17	323.43	-281.662
323.432	522.634	323.432	-34.67	323.432	-279.787
323.435	523.759	323.435	-35.545	323.435	-278.662
323.437	521.759	323.437	-36.17	323.437	-276.537
323.44	522.259	323.44	-34.67	323.44	-273.412
323.442	522.759	323.442	-31.42	323.442	-271.412
323.445	523.134	323.445	-29.17	323.445	-272.412
323.447	524.384	323.447	-30.545	323.447	-270.037
323.449	523.509	323.449	-29.17	323.449	-268.537
323.452	524.509	323.452	-30.545	323.452	-268.787
323.454	523.384	323.454	-30.92	323.454	-270.037
323.457	521.759	323.457	-31.545	323.457	-271.662
323.459	522.259	323.459	-31.295	323.459	-271.662
323.462	519.009	323.462	-31.92	323.462	-272.787
323.464	519.009	323.464	-33.42	323.464	-274.037
323.466	518.384	323.466	-35.045	323.466	-275.162
323.469	519.009	323.469	-36.67	323.469	-275.162
323.471	519.759	323.471	-37.045	323.471	-275.787
323.474	517.634	323.474	-39.295	323.474	-275.412
323.476	518.884	323.476	-39.795	323.476	-274.912
323.479	516.009	323.479	-40.795	323.479	-275.162
323.481	512.759	323.481	-44.17	323.481	-275.162
323.483	510.009	323.483	-45.795	323.483	-273.537
323.486	504.634	323.486	-44.545	323.486	-274.537
323.488	502.384	323.488	-47.42	323.488	-273.162
323.491	499.759	323.491	-49.67	323.491	-274.537
323.493	497.009	323.493	-51.92	323.493	-275.162
323.496	498.259	323.496	-52.795	323.496	-274.912
323.498	494.509	323.498	-54.17	323.498	-276.037
323.501	493.759	323.501	-53.92	323.501	-275.662
323.503	492.634	323.503	-53.045	323.503	-277.912
323.505	493.384	323.505	-54.17	323.505	-278.787
323.508	492.759	323.508	-53.795	323.508	-279.037
323.51	493.884	323.51	-53.295	323.51	-281.412
323.513	494.259	323.513	-53.42	323.513	-283.162
323.515	495.509	323.515	-53.67	323.515	-282.537
323.518	495.009	323.518	-53.92	323.518	-282.162
323.52	495.134	323.52	-53.295	323.52	-283.537
323.523	492.259	323.523	-53.045	323.523	-284.537
323.525	494.134	323.525	-53.295	323.525	-285.912
323.527	492.884	323.527	-53.42	323.527	-288.162
323.53	495.384	323.53	-52.545	323.53	-287.037
323.532	495.884	323.532	-52.545	323.532	-286.412
323.535	497.634	323.535	-51.795	323.535	-287.412
323.537	499.259	323.537	-50.42	323.537	-284.537
323.54	503.134	323.54	-50.545	323.54	-282.912
323.542	505.009	323.542	-49.295	323.542	-282.287
323.545	507.009	323.545	-47.92	323.545	-281.412
323.547	507.884	323.547	-48.045	323.547	-282.662
323.549	510.009	323.549	-46.92	323.549	-280.412
323.552	510.884	323.552	-47.67	323.552	-281.037
323.554	512.634	323.554	-47.545	323.554	-280.037
323.557	514.384	323.557	-48.795	323.557	-279.662
323.559	514.884	323.559	-51.295	323.559	-280.787
323.562	515.259	323.562	-52.42	323.562	-280.287
323.564	514.509	323.564	-54.295	323.564	-280.662
323.567	516.134	323.567	-55.92	323.567	-281.787
323.569	514.509	323.569	-54.295	323.569	-279.787
323.571	511.384	323.571	-54.045	323.571	-278.037
323.574	509.634	323.574	-52.045	323.574	-276.412
323.576	509.634	323.576	-50.295	323.576	-276.037
323.579	508.884	323.579	-47.92	323.579	-276.912
323.581	509.259	323.581	-47.795	323.581	-277.912
323.584	510.634	323.584	-49.42	323.584	-276.912
323.586	509.759	323.586	-49.045	323.586	-279.162
323.589	508.759	323.589	-51.045	323.589	-278.537
323.591	506.134	323.591	-50.67	323.591	-281.037
323.593	508.259	323.593	-51.545	323.593	-282.162
323.596	506.759	323.596	-53.42	323.596	-282.537
323.598	507.009	323.598	-56.17	323.598	-284.287
323.601	508.509	323.601	-58.92	323.601	-285.037
323.603	507.884	323.603	-59.92	323.603	-288.287
323.606	509.259	323.606	-59.045	323.606	-288.787
323.608	513.259	323.608	-61.795	323.608	-288.287
323.611	510.759	323.611	-60.67	323.611	-290.787
323.613	511.884	323.613	-64.92	323.613	-288.287
323.615	512.509	323.615	-66.17	323.615	-288.662
323.618	513.634	323.618	-68.045	323.618	-287.787
323.62	514.884	323.62	-67.17	323.62	-289.912
323.623	513.384	323.623	-65.545	323.623	-290.912
323.625	515.259	323.625	-64.045	323.625	-291.537
323.628	514.509	323.628	-61.42	323.628	-292.912
323.63	516.509	323.63	-61.42	323.63	-293.287
323.632	517.134	323.632	-60.795	323.632	-293.662
323.635	519.384	323.635	-62.17	323.635	-295.037
323.637	521.259	323.637	-64.795	323.637	-293.287
323.64	523.134	323.64	-67.795	323.64	-297.162
323.642	522.759	323.642	-69.545	323.642	-295.162
323.645	521.884	323.645	-72.045	323.645	-296.787
323.647	519.634	323.647	-71.795	323.647	-298.787
323.65	519.634	323.65	-73.295	323.65	-295.912
323.652	517.259	323.652	-71.92	323.652	-296.287
323.654	518.759	323.654	-71.67	323.654	-294.412
323.657	519.134	323.657	-70.045	323.657	-294.662
323.659	517.134	323.659	-70.045	323.659	-295.912
323.662	518.134	323.662	-68.295	323.662	-295.412
323.664	518.009	323.664	-67.17	323.664	-297.787
323.667	518.884	323.667	-66.42	323.667	-297.287
323.669	517.259	323.669	-63.795	323.669	-298.412
323.671	516.134	323.671	-61.045	323.671	-300.662
323.674	515.509	323.674	-59.045	323.674	-302.037
323.676	514.509	323.676	-54.795	323.676	-304.412
323.679	514.634	323.679	-51.295	323.679	-302.912
323.681	512.009	323.681	-49.42	323.681	-305.037
323.684	508.759	323.684	-46.545	323.684	-305.912
323.686	508.634	323.686	-44.42	323.686	-305.162
323.689	507.884	323.689	-43.045	323.689	-307.537
323.691	508.884	323.691	-42.295	323.691	-308.162
323.693	511.259	323.693	-40.42	323.693	-309.412
323.696	514.134	323.696	-38.17	323.696	-312.537
323.698	515.634	323.698	-38.295	323.698	-314.912
323.701	514.759	323.701	-38.17	323.701	-318.037
323.703	517.634	323.703	-40.67	323.703	-316.412
323.706	515.884	323.706	-39.42	323.706	-317.287
323.708	516.259	323.708	-43.67	323.708	-316.162
323.711	515.009	323.711	-43.42	323.711	-315.912
323.713	514.384	323.713	-44.795	323.713	-316.537
323.716	513.384	323.716	-47.92	323.716	-314.912
323.718	508.759	323.718	-48.67	323.718	-315.037
323.72	505.009	323.72	-50.295	323.72	-314.412
323.723	502.134	323.723	-51.17	323.723	-313.287
323.725	499.509	323.725	-51.92	323.725	-312.162
323.728	497.009	323.728	-52.795	323.728	-310.287
323.73	494.384	323.73	-51.17	323.73	-309.037
323.733	491.884	323.733	-51.42	323.733	-311.037
323.735	488.509	323.735	-54.295	323.735	-310.787
323.738	485.384	323.738	-54.92	323.738	-310.787
323.74	485.134	323.74	-57.17	323.74	-308.912
323.742	485.259	323.742	-58.67	323.742	-308.662
323.745	486.759	323.745	-60.295	323.745	-307.537
323.747	489.009	323.747	-62.295	323.747	-303.037
323.75	489.384	323.75	-62.92	323.75	-301.912
323.752	492.134	323.752	-62.42	323.752	-300.037
323.755	493.259	323.755	-63.045	323.755	-299.412
323.757	493.634	323.757	-60.295	323.757	-300.662
323.759	494.634	323.759	-58.545	323.759	-298.162
323.762	497.009	323.762	-57.42	323.762	-299.162
323.764	498.509	323.764	-53.795	323.764	-296.412
323.767	499.134	323.767	-51.045	323.767	-295.162
323.769	499.509	323.769	-48.67	323.769	-297.537
323.772	499.759	323.772	-50.17	323.772	-298.162
323.774	500.884	323.774	-51.795	323.774	-295.662
323.776	501.759	323.776	-51.795	323.776	-296.412
323.779	502.259	323.779	-56.045	323.779	-296.662
323.781	502.759	323.781	-56.295	323.781	-297.162
323.784	503.884	323.784	-57.67	323.784	-297.412
323.786	508.509	323.786	-59.295	323.786	-295.787
323.789	508.759	323.789	-61.795	323.789	-294.412
323.791	512.759	323.791	-63.795	323.791	-294.787
323.794	514.009	323.794	-64.92	323.794	-296.162
323.796	517.884	323.796	-67.92	323.796	-296.162
323.798	518.759	323.798	-66.545	323.798	-294.287
323.801	521.259	323.801	-65.295	323.801	-294.912
323.803	521.259	323.803	-65.67	323.803	-293.787
323.806	522.259	323.806	-64.045	323.806	-295.787
323.808	524.884	323.808	-63.045	323.808	-291.912
323.811	526.509	323.811	-64.545	323.811	-290.412
323.813	528.509	323.813	-63.545	323.813	-287.537
323.816	532.134	323.816	-63.295	323.816	-285.662
323.818	532.009	323.818	-63.545	323.818	-284.037
323.82	532.259	323.82	-63.045	323.82	-284.037
323.823	529.634	323.823	-62.295	323.823	-283.662
323.825	529.009	323.825	-61.795	323.825	-283.662
323.828	528.009	323.828	-61.67	323.828	-280.912
323.83	525.384	323.83	-60.17	323.83	-281.662
323.833	524.009	323.833	-63.42	323.833	-278.662
323.835	522.259	323.835	-63.17	323.835	-278.412
323.838	519.759	323.838	-64.67	323.838	-279.287
323.84	514.759	323.84	-65.795	323.84	-277.037
323.842	511.009	323.842	-63.67	323.842	-278.037
323.845	508.134	323.845	-63.295	323.845	-279.037
323.847	506.259	323.847	-61.295	323.847	-283.162
323.85	502.259	323.85	-59.795	323.85	-284.537
323.852	501.384	323.852	-58.92	323.852	-284.287
323.855	497.759	323.855	-57.42	323.855	-286.787
323.857	496.134	323.857	-59.17	323.857	-285.787
323.86	493.384	323.86	-56.795	323.86	-288.162
323.862	492.134	323.862	-55.545	323.862	-290.037
323.864	490.634	323.864	-55.795	323.864	-292.162
323.867	488.884	323.867	-56.545	323.867	-295.412
323.869	486.884	323.869	-56.42	323.869	-295.412
323.872	484.009	323.872	-53.795	323.872	-296.037
323.874	483.134	323.874	-54.045	323.874	-296.412
323.877	482.009	323.877	-55.17	323.877	-294.537
323.879	481.384	323.879	-56.17	323.879	-294.537
323.882	484.134	323.882	-56.42	323.882	-291.912
323.884	486.509	323.884	-57.17	323.884	-291.912
323.886	488.759	323.886	-54.795	323.886	-292.037
323.889	491.259	323.889	-52.295	323.889	-290.037
323.891	489.759	323.891	-49.17	323.891	-288.662
323.894	490.509	323.894	-46.92	323.894	-287.162
323.896	490.634	323.896	-44.17	323.896	-287.787
323.899	489.634	323.899	-44.295	323.899	-286.537
323.901	488.759	323.901	-44.795	323.901	-284.412
323.904	488.009	323.904	-45.17	323.904	-283.412
323.906	488.634	323.906	-45.545	323.906	-282.912
323.908	485.134	323.908	-45.795	323.908	-283.787
323.911	485.884	323.911	-47.545	323.911	-282.412
323.913	484.634	323.913	-49.795	323.913	-281.162
323.916	485.384	323.916	-50.295	323.916	-281.787
323.918	486.384	323.918	-50.92	323.918	-281.412
323.921	488.134	323.921	-50.045	323.921	-282.537
323.923	490.009	323.923	-50.295	323.923	-284.037
323.925	491.509	323.925	-50.795	323.925	-284.662
323.928	492.009	323.928	-49.545	323.928	-287.037
323.93	492.259	323.93	-48.295	323.93	-288.287
323.933	494.009	323.933	-49.545	323.933	-291.912
323.935	494.509	323.935	-49.295	323.935	-295.162
323.938	494.509	323.938	-49.67	323.938	-294.162
323.94	494.009	323.94	-49.045	323.94	-295.412
323.943	495.134	323.943	-50.42	323.943	-295.412
323.945	496.634	323.945	-53.545	323.945	-296.287
323.947	496.634	323.947	-53.545	323.947	-297.412
323.95	494.759	323.95	-55.17	323.95	-297.037
323.952	492.634	323.952	-55.17	323.952	-299.537
323.955	492.259	323.955	-53.295	323.955	-298.037
323.957	493.509	323.957	-51.795	323.957	-298.037
323.96	491.759	323.96	-48.795	323.96	-297.912
323.962	490.134	323.962	-45.795	323.962	-298.787
323.964	490.509	323.964	-46.42	323.964	-298.287
323.967	491.259	323.967	-44.545	323.967	-299.162
323.969	490.384	323.969	-47.42	323.969	-299.662
323.972	491.759	323.972	-46.545	323.972	-300.912
323.974	488.759	323.974	-47.295	323.974	-302.037
323.977	489.509	323.977	-50.17	323.977	-302.412
323.979	486.634	323.979	-52.045	323.979	-302.662
323.982	488.009	323.982	-53.295	323.982	-300.662
323.984	487.634	323.984	-52.42	323.984	-301.912
323.986	487.134	323.986	-53.795	323.986	-299.912
323.989	486.884	323.989	-55.92	323.989	-298.912
323.991	487.009	323.991	-58.42	323.991	-296.412
323.994	487.884	323.994	-60.795	323.994	-293.537
323.996	488.759	323.996	-61.545	323.996	-292.912
323.999	487.634	323.999	-63.045	323.999	-291.412
324.001	487.884	324.001	-61.67	324.001	-290.912
324.004	488.634	324.004	-61.67	324.004	-290.412
324.006	491.634	324.006	-62.545	324.006	-290.037
324.009	490.634	324.009	-61.795	324.009	-288.662
324.011	492.134	324.011	-63.045	324.011	-287.162
324.013	493.259	324.013	-63.92	324.013	-286.037
324.016	495.384	324.016	-66.17	324.016	-287.037
324.018	498.509	324.018	-69.67	324.018	-288.162
324.021	499.634	324.021	-71.545	324.021	-290.037
324.023	501.134	324.023	-76.42	324.023	-289.787
324.026	499.634	324.026	-80.92	324.026	-289.162
324.028	503.259	324.028	-83.045	324.028	-290.787
324.031	505.509	324.031	-82.795	324.031	-291.162
324.033	507.634	324.033	-79.795	324.033	-288.787
324.035	508.634	324.035	-79.42	324.035	-289.912
324.038	511.759	324.038	-76.42	324.038	-291.287
324.04	513.134	324.04	-76.795	324.04	-294.162
324.043	516.134	324.043	-74.42	324.043	-294.912
324.045	516.759	324.045	-73.295	324.045	-298.537
324.048	521.384	324.048	-73.045	324.048	-297.662
324.05	522.384	324.05	-74.67	324.05	-299.037
324.052	524.759	324.052	-73.045	324.052	-300.162
324.055	525.509	324.055	-72.42	324.055	-299.412
324.057	526.509	324.057	-68.045	324.057	-298.787
324.06	528.259	324.06	-68.42	324.06	-298.037
324.062	529.634	324.062	-64.67	324.062	-296.037
324.065	527.759	324.065	-63.545	324.065	-294.662
324.067	525.884	324.067	-60.545	324.067	-291.287
324.07	526.509	324.07	-57.545	324.07	-291.537
324.072	525.009	324.072	-58.92	324.072	-289.287
324.074	523.509	324.074	-59.17	324.074	-291.912
324.077	522.634	324.077	-61.795	324.077	-290.412
324.079	522.134	324.079	-61.545	324.079	-289.662
324.082	520.009	324.082	-63.545	324.082	-290.037
324.084	518.134	324.084	-66.92	324.084	-288.787
324.087	514.884	324.087	-66.92	324.087	-289.662
324.089	510.634	324.089	-68.17	324.089	-287.912
324.091	506.259	324.091	-69.045	324.091	-286.037
324.094	501.884	324.094	-69.92	324.094	-285.662
324.096	500.259	324.096	-73.42	324.096	-284.412
324.099	495.134	324.099	-75.295	324.099	-284.537
324.101	493.884	324.101	-78.545	324.101	-281.787
324.104	494.259	324.104	-79.67	324.104	-281.662
324.106	492.134	324.106	-79.92	324.106	-280.912
324.109	492.009	324.109	-80.545	324.109	-280.537
324.111	491.634	324.111	-81.045	324.111	-280.537
324.113	491.884	324.113	-82.17	324.113	-279.787
324.116	491.759	324.116	-83.295	324.116	-278.287
324.118	490.009	324.118	-82.045	324.118	-277.537
324.121	491.009	324.121	-81.17	324.121	-276.662
324.123	490.384	324.123	-80.545	324.123	-278.037
324.126	490.384	324.126	-80.67	324.126	-279.287
324.128	488.759	324.128	-83.17	324.128	-279.037
324.131	488.134	324.131	-83.67	324.131	-280.787
324.133	486.759	324.133	-82.795	324.133	-280.162
324.135	484.009	324.135	-81.17	324.135	-283.662
324.138	483.509	324.138	-82.17	324.138	-285.037
324.14	482.634	324.14	-83.295	324.14	-285.162
324.143	483.509	324.143	-82.17	324.143	-287.162
324.145	483.134	324.145	-81.92	324.145	-285.787
324.148	481.634	324.148	-80.92	324.148	-287.787
324.15	481.259	324.15	-80.67	324.15	-289.162
324.152	480.634	324.152	-81.17	324.152	-289.912
324.155	478.634	324.155	-80.67	324.155	-290.162
324.157	476.884	324.157	-81.545	324.157	-291.412
324.16	475.884	324.16	-83.295	324.16	-291.912
324.162	475.384	324.162	-81.795	324.162	-289.412
324.165	475.134	324.165	-82.295	324.165	-288.537
324.167	475.134	324.167	-81.92	324.167	-286.287
324.17	474.884	324.17	-81.67	324.17	-284.912
324.172	476.384	324.172	-82.92	324.172	-286.662
324.175	478.759	324.175	-82.42	324.175	-285.787
324.177	480.009	324.177	-83.795	324.177	-287.537
324.179	483.509	324.179	-84.795	324.179	-288.662
324.182	484.759	324.182	-87.17	324.182	-289.162
324.184	485.009	324.184	-87.795	324.184	-287.912
324.187	483.759	324.187	-87.045	324.187	-287.162
324.189	483.009	324.189	-87.17	324.189	-286.912
324.192	481.384	324.192	-87.67	324.192	-286.787
324.194	481.384	324.194	-85.92	324.194	-284.912
324.197	481.259	324.197	-85.295	324.197	-285.412
324.199	482.259	324.199	-82.295	324.199	-286.162
324.201	484.384	324.201	-82.045	324.201	-286.162
324.204	486.009	324.204	-78.42	324.204	-288.412
324.206	486.759	324.206	-77.42	324.206	-289.787
324.209	489.634	324.209	-77.045	324.209	-290.537
324.211	488.384	324.211	-75.045	324.211	-291.912
324.214	489.634	324.214	-74.545	324.214	-290.662
324.216	489.384	324.216	-71.295	324.216	-288.787
324.219	489.259	324.219	-70.42	324.219	-290.412
324.221	486.634	324.221	-68.92	324.221	-287.287
324.223	486.259	324.223	-65.295	324.223	-287.787
324.226	485.884	324.226	-62.795	324.226	-288.037
324.228	485.384	324.228	-60.045	324.228	-288.787
324.231	485.884	324.231	-58.67	324.231	-289.287
324.233	486.509	324.233	-54.92	324.233	-289.037
324.236	485.134	324.236	-52.545	324.236	-289.162
324.238	486.134	324.238	-50.17	324.238	-288.912
324.24	484.509	324.24	-46.42	324.24	-289.537
324.243	484.509	324.243	-43.92	324.243	-294.037
324.245	485.009	324.245	-40.42	324.245	-296.537
324.248	485.384	324.248	-39.295	324.248	-299.912
324.25	485.884	324.25	-37.17	324.25	-302.287
324.253	484.884	324.253	-34.17	324.253	-303.162
324.255	485.259	324.255	-34.795	324.255	-305.412
324.257	485.884	324.257	-35.045	324.257	-309.412
324.26	485.134	324.26	-34.67	324.26	-312.287
324.262	486.634	324.262	-36.295	324.262	-314.287
324.265	484.884	324.265	-37.295	324.265	-315.412
324.267	486.384	324.267	-39.67	324.267	-316.912
324.27	487.884	324.27	-40.92	324.27	-319.537
324.272	490.384	324.272	-42.545	324.272	-320.537
324.275	494.259	324.275	-46.295	324.275	-318.287
324.277	494.259	324.277	-48.17	324.277	-318.162
324.279	497.384	324.279	-50.545	324.279	-318.162
324.282	503.259	324.282	-51.545	324.282	-318.912
324.284	506.384	324.284	-52.545	324.284	-321.037
324.287	508.634	324.287	-53.295	324.287	-321.787
324.289	508.884	324.289	-53.67	324.289	-323.287
324.292	512.134	324.292	-54.795	324.292	-321.662
324.294	514.009	324.294	-53.545	324.294	-324.037
324.297	512.884	324.297	-55.67	324.297	-325.037
324.299	514.259	324.299	-55.92	324.299	-322.662
324.301	513.884	324.301	-55.42	324.301	-321.287
324.304	514.634	324.304	-56.045	324.304	-319.287
324.306	513.509	324.306	-57.42	324.306	-318.287
324.309	514.509	324.309	-58.17	324.309	-317.037
324.311	516.759	324.311	-59.295	324.311	-315.162
324.314	517.009	324.314	-60.67	324.314	-314.287
324.316	516.009	324.316	-63.295	324.316	-315.787
324.319	515.509	324.319	-65.42	324.319	-316.787
324.321	515.884	324.321	-68.92	324.321	-317.537
324.324	514.634	324.324	-68.295	324.324	-316.162
324.326	512.634	324.326	-70.67	324.326	-317.662
324.328	509.884	324.328	-72.17	324.328	-314.162
324.331	508.759	324.331	-71.545	324.331	-311.162
324.333	507.384	324.333	-71.795	324.333	-309.662
324.336	506.759	324.336	-70.795	324.336	-306.662
324.338	504.634	324.338	-69.795	324.338	-306.787
324.341	502.509	324.341	-69.795	324.341	-305.037
324.343	500.384	324.343	-67.92	324.343	-303.912
324.345	497.634	324.345	-67.92	324.345	-304.787
324.348	496.509	324.348	-68.045	324.348	-303.412
324.35	493.509	324.35	-69.67	324.35	-302.537
324.353	492.134	324.353	-69.17	324.353	-301.037
324.355	489.884	324.355	-70.92	324.355	-301.037
324.358	488.884	324.358	-71.545	324.358	-300.537
324.36	487.009	324.36	-73.42	324.36	-300.662
324.363	485.509	324.363	-76.17	324.363	-299.162
324.365	483.884	324.365	-75.67	324.365	-297.162
324.367	484.009	324.367	-76.295	324.367	-298.537
324.37	484.134	324.37	-77.42	324.37	-298.287
324.372	483.384	324.372	-76.92	324.372	-298.287
324.375	484.259	324.375	-76.42	324.375	-297.912
324.377	484.509	324.377	-75.92	324.377	-297.162
324.38	484.384	324.38	-74.67	324.38	-294.162
324.382	484.884	324.382	-74.42	324.382	-293.912
324.385	484.759	324.385	-72.295	324.385	-292.287
324.387	487.884	324.387	-71.295	324.387	-291.662
324.389	490.134	324.389	-70.92	324.389	-292.287
324.392	490.759	324.392	-70.42	324.392	-292.912
324.394	490.509	324.394	-68.045	324.394	-293.662
324.397	492.259	324.397	-65.795	324.397	-295.412
324.399	491.884	324.399	-65.795	324.399	-292.412
324.402	491.759	324.402	-62.545	324.402	-293.287
324.404	491.134	324.404	-64.795	324.404	-291.287
324.406	491.509	324.406	-65.545	324.406	-291.287
324.409	490.009	324.409	-65.295	324.409	-292.537
324.411	492.134	324.411	-65.67	324.411	-290.037
324.414	490.384	324.414	-63.545	324.414	-290.787
324.416	491.384	324.416	-63.42	324.416	-291.037
324.419	491.509	324.419	-61.545	324.419	-292.287
324.421	490.134	324.421	-60.545	324.421	-291.537
324.424	491.009	324.424	-61.42	324.424	-291.037
324.426	490.634	324.426	-60.295	324.426	-292.162
324.428	490.509	324.428	-61.42	324.428	-291.537
324.431	491.884	324.431	-59.92	324.431	-294.037
324.433	493.509	324.433	-61.045	324.433	-294.162
324.436	494.509	324.436	-58.17	324.436	-294.662
324.438	495.009	324.438	-58.17	324.438	-297.037
324.441	497.884	324.441	-57.67	324.441	-298.662
324.443	497.884	324.443	-58.92	324.443	-300.787
324.445	498.509	324.445	-60.92	324.445	-302.662
324.448	498.509	324.448	-60.92	324.448	-304.037
324.45	499.384	324.45	-61.795	324.45	-308.037
324.453	499.134	324.453	-64.17	324.453	-307.287
324.455	500.634	324.455	-66.92	324.455	-306.412
324.458	499.759	324.458	-69.67	324.458	-303.537
324.46	501.759	324.46	-70.42	324.46	-300.912
324.463	503.259	324.463	-71.67	324.463	-301.412
324.465	507.884	324.465	-73.295	324.465	-300.912
324.467	510.384	324.467	-72.67	324.467	-303.662
324.47	514.259	324.47	-75.67	324.47	-305.787
324.472	518.134	324.472	-75.42	324.472	-308.787
324.475	520.134	324.475	-75.545	324.475	-310.037
324.477	523.509	324.477	-76.17	324.477	-309.787
324.48	523.759	324.48	-76.545	324.48	-311.037
324.482	526.384	324.482	-77.295	324.482	-311.037
324.485	528.634	324.485	-78.17	324.485	-310.662
324.487	528.259	324.487	-76.17	324.487	-310.037
324.49	531.009	324.49	-74.545	324.49	-309.537
324.492	528.384	324.492	-72.295	324.492	-309.412
324.494	529.759	324.494	-70.795	324.494	-308.662
324.497	530.509	324.497	-70.295	324.497	-306.412
324.499	530.634	324.499	-67.42	324.499	-305.537
324.502	532.509	324.502	-64.795	324.502	-303.412
324.504	531.634	324.504	-63.795	324.504	-303.412
324.507	532.134	324.507	-62.92	324.507	-303.037
324.509	530.009	324.509	-63.17	324.509	-305.287
324.512	527.759	324.512	-61.17	324.512	-307.787
324.514	528.759	324.514	-64.17	324.514	-308.912
324.516	528.509	324.516	-60.545	324.516	-310.162
324.519	527.759	324.519	-58.795	324.519	-310.662
324.521	525.134	324.521	-57.795	324.521	-311.162
324.524	522.634	324.524	-56.795	324.524	-311.037
324.526	519.759	324.526	-56.17	324.526	-309.037
324.529	517.759	324.529	-55.795	324.529	-307.412
324.531	516.759	324.531	-54.17	324.531	-302.912
324.534	515.634	324.534	-50.795	324.534	-300.412
324.536	515.759	324.536	-47.42	324.536	-296.912
324.538	515.259	324.538	-43.545	324.538	-293.037
324.541	513.384	324.541	-41.92	324.541	-291.037
324.543	512.009	324.543	-38.795	324.543	-289.412
324.546	510.509	324.546	-38.42	324.546	-287.537
324.548	508.509	324.548	-35.545	324.548	-287.787
324.55	506.509	324.55	-36.17	324.55	-288.037
324.553	503.384	324.553	-37.92	324.553	-287.662
324.555	503.384	324.555	-37.545	324.555	-286.287
324.558	501.134	324.558	-39.795	324.558	-287.287
324.56	499.384	324.56	-38.795	324.56	-289.537
324.563	498.134	324.563	-37.17	324.563	-291.287
324.565	497.259	324.565	-37.045	324.565	-294.787
324.568	495.509	324.568	-36.42	324.568	-298.912
324.57	495.384	324.57	-37.42	324.57	-300.162
324.572	497.759	324.572	-38.045	324.572	-303.287
324.575	497.759	324.575	-38.17	324.575	-302.662
324.577	498.509	324.577	-38.795	324.577	-304.787
324.58	498.884	324.58	-38.67	324.58	-303.912
324.582	499.009	324.582	-42.295	324.582	-303.162
324.585	499.259	324.585	-43.795	324.585	-302.037
324.587	500.634	324.587	-44.92	324.587	-300.662
324.59	503.384	324.59	-48.17	324.59	-297.537
324.592	504.634	324.592	-50.17	324.592	-294.787
324.594	504.759	324.594	-51.92	324.594	-292.037
324.597	507.134	324.597	-52.92	324.597	-290.537
324.599	508.009	324.599	-53.67	324.599	-286.537
324.602	506.134	324.602	-51.92	324.602	-287.037
324.604	508.634	324.604	-49.17	324.604	-284.537
324.607	512.259	324.607	-48.67	324.607	-285.037
324.609	513.384	324.609	-44.42	324.609	-284.662
324.612	514.884	324.612	-41.795	324.612	-282.162
324.614	515.259	324.614	-37.795	324.614	-282.037
324.616	514.634	324.616	-35.42	324.616	-283.537
324.619	515.009	324.619	-33.045	324.619	-284.037
324.621	514.009	324.621	-31.295	324.621	-285.287
324.624	511.134	324.624	-31.795	324.624	-286.412
324.626	508.384	324.626	-32.295	324.626	-287.412
324.629	505.134	324.629	-33.295	324.629	-290.412
324.631	506.634	324.631	-36.545	324.631	-292.037
324.634	504.509	324.634	-39.295	324.634	-292.662
324.636	503.134	324.636	-42.67	324.636	-295.787
324.638	501.884	324.638	-45.795	324.638	-296.037
324.641	501.884	324.641	-45.795	324.641	-297.662
324.643	501.259	324.643	-48.045	324.643	-297.162
324.646	501.009	324.646	-49.67	324.646	-299.162
324.648	499.634	324.648	-52.67	324.648	-299.537
324.651	498.759	324.651	-53.295	324.651	-299.412
324.653	496.634	324.653	-55.545	324.653	-301.787
324.656	500.759	324.656	-57.545	324.656	-301.912
324.658	502.009	324.658	-59.67	324.658	-302.912
324.66	504.259	324.66	-60.545	324.66	-301.412
324.663	501.759	324.663	-60.795	324.663	-300.787
324.665	502.134	324.665	-60.795	324.665	-300.412
324.668	501.634	324.668	-63.17	324.668	-298.537
324.67	502.134	324.67	-63.295	324.67	-299.037
324.673	502.509	324.673	-64.92	324.673	-295.537
324.675	501.134	324.675	-64.045	324.675	-291.037
324.678	500.009	324.678	-61.92	324.678	-288.537
324.68	499.634	324.68	-62.045	324.68	-285.662
324.682	499.134	324.682	-62.92	324.682	-283.412
324.685	501.134	324.685	-62.295	324.685	-279.162
324.687	501.634	324.687	-61.67	324.687	-278.662
324.69	503.009	324.69	-62.295	324.69	-278.037
324.692	506.509	324.692	-61.545	324.692	-277.162
324.695	506.509	324.695	-61.42	324.695	-278.787
324.697	509.134	324.697	-61.545	324.697	-278.787
324.7	508.009	324.7	-59.92	324.7	-278.412
324.702	510.759	324.702	-59.17	324.702	-278.412
324.704	511.259	324.704	-55.795	324.704	-277.287
324.707	511.009	324.707	-51.795	324.707	-278.912
324.709	511.009	324.709	-48.92	324.709	-275.912
324.712	511.134	324.712	-44.795	324.712	-275.787
324.714	513.884	324.714	-42.795	324.714	-276.162
324.717	515.634	324.717	-38.795	324.717	-277.662
324.719	515.134	324.719	-36.42	324.719	-280.162
324.721	515.509	324.721	-33.795	324.721	-282.537
324.724	515.884	324.724	-32.795	324.724	-285.287
324.726	517.509	324.726	-30.67	324.726	-289.037
324.729	518.134	324.729	-28.545	324.729	-294.037
324.731	519.259	324.731	-26.795	324.731	-297.287
324.734	521.259	324.734	-25.795	324.734	-300.787
324.736	521.884	324.736	-24.92	324.736	-303.412
324.739	522.884	324.739	-22.795	324.739	-305.037
324.741	524.634	324.741	-22.17	324.741	-304.787
324.743	525.259	324.743	-24.045	324.743	-306.662
324.746	524.884	324.746	-26.67	324.746	-303.912
324.748	523.884	324.748	-30.67	324.748	-304.537
324.751	524.634	324.751	-33.045	324.751	-303.537
324.753	524.509	324.753	-35.045	324.753	-302.787
324.756	524.509	324.756	-37.545	324.756	-301.912
324.758	522.884	324.758	-38.17	324.758	-301.787
324.76	520.259	324.76	-38.545	324.76	-302.412
324.763	518.759	324.763	-37.045	324.763	-302.912
324.765	518.634	324.765	-36.045	324.765	-304.537
324.768	518.634	324.768	-34.545	324.768	-303.912
324.77	518.259	324.77	-33.795	324.77	-303.912
324.773	517.759	324.773	-35.42	324.773	-303.787
324.775	515.009	324.775	-33.67	324.775	-305.037
324.778	515.759	324.778	-37.67	324.778	-304.912
324.78	513.634	324.78	-41.67	324.78	-304.412
324.783	515.634	324.783	-43.17	324.783	-308.037
324.785	515.259	324.785	-47.17	324.785	-306.912
324.787	513.634	324.787	-48.67	324.787	-308.287
324.79	511.884	324.79	-54.67	324.79	-307.912
324.792	512.009	324.792	-59.42	324.792	-308.537
324.795	512.384	324.795	-60.42	324.795	-307.912
324.797	512.759	324.797	-63.92	324.797	-308.162
324.8	513.884	324.8	-67.045	324.8	-310.662
324.802	515.134	324.802	-69.17	324.802	-309.662
324.805	513.884	324.805	-71.045	324.805	-310.412
324.807	513.634	324.807	-73.295	324.807	-311.537
324.809	513.134	324.809	-74.295	324.809	-310.287
324.812	512.259	324.812	-74.795	324.812	-311.287
324.814	512.384	324.814	-77.545	324.814	-312.037
324.817	514.009	324.817	-78.295	324.817	-310.537
324.819	514.634	324.819	-80.545	324.819	-307.412
324.822	515.384	324.822	-82.795	324.822	-303.787
324.824	516.509	324.824	-82.795	324.824	-302.412
324.827	517.759	324.827	-84.045	324.827	-301.287
324.829	519.259	324.829	-83.67	324.829	-300.287
324.831	520.009	324.831	-83.295	324.831	-299.662
324.834	520.009	324.834	-85.295	324.834	-300.162
324.836	519.009	324.836	-84.045	324.836	-298.787
324.839	518.384	324.839	-86.17	324.839	-298.037
324.841	519.009	324.841	-86.92	324.841	-297.662
324.844	516.759	324.844	-86.92	324.844	-296.412
324.846	516.509	324.846	-89.67	324.846	-294.037
324.848	517.134	324.848	-88.92	324.848	-294.287
324.851	518.634	324.851	-91.295	324.851	-291.037
324.853	517.884	324.853	-90.295	324.853	-290.162
324.856	517.384	324.856	-89.295	324.856	-290.537
324.858	519.134	324.858	-87.545	324.858	-289.162
324.861	517.884	324.861	-87.045	324.861	-291.537
324.863	519.509	324.863	-85.42	324.863	-291.912
324.865	519.134	324.865	-84.67	324.865	-291.162
324.868	518.384	324.868	-85.92	324.868	-290.162
324.87	518.009	324.87	-84.045	324.87	-287.537
324.873	517.884	324.873	-81.67	324.873	-287.162
324.875	517.759	324.875	-82.92	324.875	-283.912
324.878	515.134	324.878	-82.92	324.878	-281.537
324.88	513.634	324.88	-84.17	324.88	-280.537
324.883	513.384	324.883	-85.295	324.883	-278.787
324.885	511.634	324.885	-83.92	324.885	-276.287
324.887	513.634	324.887	-84.17	324.887	-274.787
324.89	509.634	324.89	-83.045	324.89	-273.912
324.892	507.009	324.892	-83.295	324.892	-272.537
324.895	505.384	324.895	-80.295	324.895	-270.412
324.897	502.384	324.897	-77.92	324.897	-270.787
324.9	501.009	324.9	-77.67	324.9	-267.537
324.902	498.884	324.902	-76.92	324.902	-269.662
324.905	497.259	324.905	-76.67	324.905	-270.662
324.907	494.759	324.907	-76.67	324.907	-272.037
324.909	489.634	324.909	-75.92	324.909	-275.787
324.912	487.384	324.912	-75.42	324.912	-278.537
324.914	485.384	324.914	-73.795	324.914	-280.912
324.917	484.759	324.917	-70.67	324.917	-281.412
324.919	485.509	324.919	-66.67	324.919	-282.162
324.922	484.759	324.922	-63.045	324.922	-284.787
324.924	485.384	324.924	-58.795	324.924	-285.037
324.927	487.134	324.927	-55.295	324.927	-289.037
324.929	487.384	324.929	-52.67	324.929	-290.662
324.931	489.509	324.931	-49.17	324.931	-292.037
324.934	490.634	324.934	-49.545	324.934	-292.787
324.936	492.134	324.936	-49.045	324.936	-294.537
324.939	492.134	324.939	-49.545	324.939	-298.787
324.941	492.384	324.941	-48.92	324.941	-299.162
324.944	493.134	324.944	-47.545	324.944	-300.412
324.946	492.259	324.946	-46.545	324.946	-300.787
324.949	490.259	324.949	-45.045	324.949	-299.287
324.951	488.509	324.951	-42.795	324.951	-298.912
324.953	487.509	324.953	-40.67	324.953	-296.787
324.956	485.634	324.956	-37.67	324.956	-295.662
324.958	484.759	324.958	-37.295	324.958	-294.787
324.961	483.759	324.961	-34.92	324.961	-296.162
324.963	484.134	324.963	-34.795	324.963	-296.912
324.966	485.134	324.966	-34.295	324.966	-296.037
324.968	489.009	324.968	-36.92	324.968	-295.037
324.971	489.884	324.971	-37.42	324.971	-293.037
324.973	488.759	324.973	-38.67	324.973	-292.662
324.975	488.509	324.975	-42.17	324.975	-291.912
324.978	490.259	324.978	-44.545	324.978	-290.912
324.98	492.884	324.98	-47.92	324.98	-289.912
324.983	494.634	324.983	-49.67	324.983	-289.537
324.985	493.884	324.985	-51.295	324.985	-289.162
324.988	493.634	324.988	-52.42	324.988	-288.162
324.99	491.884	324.99	-51.67	324.99	-288.912
324.993	493.509	324.993	-53.92	324.993	-289.412
324.995	493.009	324.995	-53.67	324.995	-289.037
324.997	494.259	324.997	-54.295	324.997	-287.787
325	498.384	325	-56.295	325	-289.787
325.002	501.384	325.002	-53.795	325.002	-289.412
325.005	506.009	325.005	-55.795	325.005	-289.537
325.007	511.759	325.007	-56.42	325.007	-289.037
325.01	512.009	325.01	-57.045	325.01	-288.787
325.012	512.009	325.012	-56.795	325.012	-289.412
325.014	509.134	325.014	-56.67	325.014	-288.412
325.017	509.009	325.017	-56.795	325.017	-288.912
325.019	506.384	325.019	-53.045	325.019	-289.787
325.022	504.759	325.022	-52.67	325.022	-291.912
325.024	506.509	325.024	-50.92	325.024	-291.787
325.027	505.009	325.027	-48.17	325.027	-293.787
325.029	505.009	325.029	-45.545	325.029	-293.787
325.032	503.634	325.032	-42.545	325.032	-291.912
325.034	506.009	325.034	-41.795	325.034	-291.662
325.036	506.759	325.036	-38.92	325.036	-289.412
325.039	506.259	325.039	-36.045	325.039	-289.287
325.041	506.134	325.041	-34.795	325.041	-288.537
325.044	506.509	325.044	-34.17	325.044	-288.537
325.046	505.759	325.046	-32.92	325.046	-288.412
325.049	504.759	325.049	-30.545	325.049	-287.662
325.051	504.009	325.051	-29.42	325.051	-288.912
325.053	504.384	325.053	-30.67	325.053	-289.787
325.056	503.884	325.056	-31.045	325.056	-291.162
325.058	504.634	325.058	-31.795	325.058	-293.412
325.061	506.009	325.061	-32.67	325.061	-297.037
325.063	505.884	325.063	-30.545	325.063	-299.287
325.066	508.134	325.066	-28.045	325.066	-300.412
325.068	508.009	325.068	-25.42	325.068	-303.912
325.071	509.259	325.071	-24.545	325.071	-307.662
325.073	510.384	325.073	-23.045	325.073	-311.162
325.075	512.259	325.075	-20.545	325.075	-313.912
325.078	515.259	325.078	-20.045	325.078	-312.662
325.08	515.509	325.08	-19.92	325.08	-315.412
325.083	518.009	325.083	-20.795	325.083	-315.787
325.085	519.134	325.085	-20.92	325.085	-316.287
325.088	520.634	325.088	-22.17	325.088	-317.912
325.09	521.009	325.09	-23.42	325.09	-317.662
325.093	519.759	325.093	-24.295	325.093	-320.537
325.095	521.634	325.095	-24.17	325.095	-322.662
325.098	522.884	325.098	-23.92	325.098	-323.162
325.1	524.134	325.1	-23.295	325.1	-324.662
325.102	525.634	325.102	-24.67	325.102	-324.662
325.105	525.384	325.105	-25.67	325.105	-326.162
325.107	524.134	325.107	-28.295	325.107	-325.162
325.11	523.009	325.11	-30.67	325.11	-323.537
325.112	520.509	325.112	-34.295	325.112	-322.662
325.115	520.134	325.115	-38.295	325.115	-318.662
325.117	519.259	325.117	-39.92	325.117	-317.787
325.12	518.634	325.12	-42.295	325.12	-316.287
325.122	517.384	325.122	-43.795	325.122	-317.287
325.124	517.384	325.124	-46.295	325.124	-320.287
325.127	515.134	325.127	-47.045	325.127	-319.662
325.129	512.134	325.129	-49.42	325.129	-320.287
325.132	510.009	325.132	-49.795	325.132	-320.037
325.134	506.884	325.134	-53.17	325.134	-320.037
325.137	500.759	325.137	-55.42	325.137	-321.037
325.139	496.509	325.139	-56.295	325.139	-320.662
325.141	493.134	325.141	-57.545	325.141	-320.412
325.144	490.634	325.144	-58.67	325.144	-317.662
325.146	486.259	325.146	-60.295	325.146	-316.912
325.149	483.884	325.149	-60.67	325.149	-316.162
325.151	481.134	325.151	-64.17	325.151	-314.662
325.154	478.759	325.154	-67.545	325.154	-313.912
325.156	476.759	325.156	-68.045	325.156	-313.287
325.159	477.134	325.159	-69.045	325.159	-316.787
325.161	474.759	325.161	-67.92	325.161	-317.537
325.163	474.384	325.163	-68.295	325.163	-317.787
325.166	474.384	325.166	-66.795	325.166	-317.662
325.168	474.634	325.168	-66.545	325.168	-315.162
325.171	472.384	325.171	-65.295	325.171	-313.287
325.173	471.384	325.173	-63.42	325.173	-309.037
325.176	472.384	325.176	-63.545	325.176	-306.412
325.178	473.759	325.178	-63.295	325.178	-301.287
325.18	472.509	325.18	-63.67	325.18	-299.162
325.183	474.759	325.183	-65.17	325.183	-296.662
325.185	474.509	325.185	-63.795	325.185	-295.037
325.188	474.509	325.188	-65.045	325.188	-293.787
325.19	474.509	325.19	-66.795	325.19	-291.537
325.193	473.134	325.193	-66.295	325.193	-289.162
325.195	473.384	325.195	-65.295	325.195	-287.162
325.198	471.884	325.198	-66.92	325.198	-288.412
325.2	471.634	325.2	-65.42	325.2	-287.912
325.202	469.384	325.202	-66.67	325.202	-287.912
325.205	469.884	325.205	-67.545	325.205	-287.912
325.207	472.384	325.207	-69.42	325.207	-288.412
325.21	474.759	325.21	-65.67	325.21	-286.037
325.212	476.759	325.212	-63.42	325.212	-282.537
325.215	479.259	325.215	-63.42	325.215	-281.662
325.217	481.009	325.217	-60.92	325.217	-278.037
325.22	484.884	325.22	-60.67	325.22	-274.662
325.222	486.634	325.222	-59.545	325.222	-270.787
325.224	489.134	325.224	-55.67	325.224	-268.912
325.227	489.509	325.227	-54.42	325.227	-265.787
325.229	489.884	325.229	-51.17	325.229	-264.662
325.232	493.259	325.232	-47.545	325.232	-262.287
325.234	493.259	325.234	-45.92	325.234	-260.287
325.237	494.259	325.237	-42.795	325.237	-257.037
325.239	496.759	325.239	-42.545	325.239	-254.662
325.241	497.384	325.241	-39.795	325.241	-252.537
325.244	500.384	325.244	-39.92	325.244	-250.037
325.246	501.259	325.246	-39.795	325.246	-247.412
325.249	503.509	325.249	-39.545	325.249	-244.162
325.251	502.759	325.251	-38.42	325.251	-244.787
325.254	502.009	325.254	-37.92	325.254	-245.037
325.256	504.509	325.256	-39.42	325.256	-242.787
325.259	505.509	325.259	-42.045	325.259	-242.787
325.261	506.134	325.261	-43.42	325.261	-243.787
325.264	507.134	325.264	-45.92	325.264	-243.037
325.266	509.009	325.266	-48.545	325.266	-245.662
325.268	510.509	325.268	-49.17	325.268	-245.412
325.271	510.009	325.271	-48.67	325.271	-246.912
325.273	508.884	325.273	-50.42	325.273	-248.537
325.276	509.384	325.276	-48.295	325.276	-250.537
325.278	508.134	325.278	-50.42	325.278	-252.162
325.281	507.884	325.281	-49.295	325.281	-252.787
325.283	505.009	325.283	-49.045	325.283	-254.787
325.286	503.884	325.286	-47.795	325.286	-254.662
325.288	501.884	325.288	-48.045	325.288	-255.787
325.29	501.134	325.29	-47.42	325.29	-257.037
325.293	501.509	325.293	-48.795	325.293	-258.037
325.295	501.384	325.295	-48.42	325.295	-260.537
325.298	501.009	325.298	-48.795	325.298	-260.287
325.3	502.634	325.3	-50.67	325.3	-263.787
325.303	503.634	325.303	-51.295	325.303	-265.662
325.305	505.384	325.305	-50.67	325.305	-266.537
325.308	504.384	325.308	-53.42	325.308	-269.912
325.31	503.634	325.31	-52.545	325.31	-271.037
325.312	502.384	325.312	-54.545	325.312	-271.537
325.315	500.134	325.315	-55.045	325.315	-274.162
325.317	498.634	325.317	-55.92	325.317	-274.162
325.32	498.884	325.32	-55.545	325.32	-275.787
325.322	497.884	325.322	-57.045	325.322	-274.287
325.325	496.884	325.325	-57.67	325.325	-276.037
325.327	495.009	325.327	-58.545	325.327	-277.412
325.329	492.759	325.329	-57.295	325.329	-276.662
325.332	488.384	325.332	-58.295	325.332	-280.037
325.334	485.009	325.334	-56.42	325.334	-279.912
325.337	483.634	325.337	-56.795	325.337	-281.662
325.339	481.759	325.339	-55.045	325.339	-283.787
325.342	478.759	325.342	-54.92	325.342	-285.537
325.344	478.009	325.344	-54.42	325.344	-287.662
325.346	475.509	325.346	-55.545	325.346	-290.162
325.349	473.759	325.349	-56.295	325.349	-292.162
325.351	472.634	325.351	-54.795	325.351	-296.537
325.354	471.134	325.354	-56.17	325.354	-298.662
325.356	468.509	325.356	-57.92	325.356	-303.287
325.359	468.509	325.359	-58.42	325.359	-303.912
325.361	469.259	325.361	-55.67	325.361	-305.912
325.364	468.384	325.364	-55.42	325.364	-306.787
325.366	470.134	325.366	-56.67	325.366	-306.787
325.368	469.884	325.368	-57.42	325.368	-308.537
325.371	470.509	325.371	-59.295	325.371	-309.412
325.373	471.509	325.373	-57.545	325.373	-312.287
325.376	470.759	325.376	-56.295	325.376	-315.162
325.378	468.634	325.378	-56.045	325.378	-317.662
325.381	466.134	325.381	-56.045	325.381	-318.037
325.383	461.759	325.383	-54.545	325.383	-320.287
325.386	462.509	325.386	-52.545	325.386	-320.162
325.388	461.009	325.388	-50.67	325.388	-321.662
325.39	460.634	325.39	-49.42	325.39	-320.912
325.393	458.884	325.393	-48.92	325.393	-320.537
325.395	456.509	325.395	-46.545	325.395	-319.787
325.398	455.759	325.398	-44.92	325.398	-318.287
325.4	457.259	325.4	-42.545	325.4	-316.662
325.403	456.259	325.403	-41.92	325.403	-315.037
325.405	456.634	325.405	-42.045	325.405	-312.287
325.408	457.509	325.408	-42.42	325.408	-309.162
325.41	459.009	325.41	-43.17	325.41	-306.162
325.413	461.384	325.413	-40.92	325.413	-304.162
325.415	463.009	325.415	-40.295	325.415	-302.787
325.417	464.634	325.417	-38.42	325.417	-302.162
325.42	467.009	325.42	-36.17	325.42	-301.662
325.422	469.884	325.422	-36.67	325.422	-299.412
325.425	470.134	325.425	-33.67	325.425	-298.787
325.427	470.384	325.427	-33.67	325.427	-297.037
325.43	473.759	325.43	-34.67	325.43	-295.412
325.432	475.634	325.432	-32.67	325.432	-295.662
325.434	479.509	325.434	-35.295	325.434	-294.162
325.437	479.134	325.437	-34.545	325.437	-296.162
325.439	480.384	325.439	-33.92	325.439	-296.537
325.442	481.384	325.442	-33.67	325.442	-297.037
325.444	481.509	325.444	-31.92	325.444	-299.037
325.447	483.384	325.447	-34.92	325.447	-300.287
325.449	480.634	325.449	-35.42	325.449	-299.787
325.452	481.009	325.452	-37.67	325.452	-300.912
325.454	483.634	325.454	-39.42	325.454	-301.412
325.456	482.884	325.456	-40.42	325.456	-303.162
325.459	485.009	325.459	-44.295	325.459	-304.037
325.461	485.884	325.461	-41.42	325.461	-305.162
325.464	486.134	325.464	-42.545	325.464	-306.412
325.466	487.509	325.466	-41.795	325.466	-308.662
325.469	489.509	325.469	-42.045	325.469	-312.412
325.471	492.259	325.471	-44.67	325.471	-315.412
325.474	495.509	325.474	-43.045	325.474	-318.537
325.476	499.134	325.476	-44.545	325.476	-319.162
325.478	500.634	325.478	-43.795	325.478	-319.162
325.481	503.759	325.481	-45.045	325.481	-319.537
325.483	507.259	325.483	-44.67	325.483	-317.912
325.486	506.384	325.486	-43.67	325.486	-318.787
325.488	507.259	325.488	-43.545	325.488	-317.287
325.491	508.759	325.491	-43.545	325.491	-315.037
325.493	510.134	325.493	-41.295	325.493	-314.912
325.495	512.009	325.495	-42.67	325.495	-313.912
325.498	511.009	325.498	-43.545	325.498	-313.787
325.5	511.009	325.5	-44.545	325.5	-312.412
325.503	511.259	325.503	-42.045	325.503	-312.787
325.505	511.634	325.505	-45.545	325.505	-311.037
325.508	512.759	325.508	-47.295	325.508	-309.412
325.51	512.759	325.51	-49.42	325.51	-309.662
325.513	512.509	325.513	-50.17	325.513	-307.162
325.515	511.759	325.515	-51.17	325.515	-305.537
325.517	512.509	325.517	-52.795	325.517	-305.537
325.52	513.009	325.52	-53.295	325.52	-302.787
325.522	513.009	325.522	-54.67	325.522	-301.537
325.525	512.759	325.525	-57.42	325.525	-300.162
325.527	512.384	325.527	-60.295	325.527	-298.412
325.53	514.134	325.53	-64.67	325.53	-295.412
325.532	514.759	325.532	-63.795	325.532	-294.162
325.535	515.509	325.535	-66.67	325.535	-292.662
325.537	517.134	325.537	-65.67	325.537	-289.037
325.539	518.634	325.539	-67.42	325.539	-288.162
325.542	520.634	325.542	-67.545	325.542	-286.912
325.544	521.009	325.544	-67.17	325.544	-286.037
325.547	519.759	325.547	-65.67	325.547	-285.912
325.549	518.134	325.549	-63.045	325.549	-284.537
325.552	518.509	325.552	-63.045	325.552	-285.662
325.554	517.884	325.554	-60.92	325.554	-285.912
325.557	517.759	325.557	-60.17	325.557	-285.412
325.559	514.259	325.559	-61.67	325.559	-286.662
325.561	515.759	325.561	-59.795	325.561	-287.537
325.564	515.259	325.564	-61.42	325.564	-286.912
325.566	515.384	325.566	-59.045	325.566	-288.537
325.569	514.634	325.569	-58.42	325.569	-292.162
325.571	514.384	325.571	-56.795	325.571	-292.912
325.574	514.384	325.574	-55.295	325.574	-295.037
325.576	513.509	325.576	-53.545	325.576	-296.787
325.579	513.634	325.579	-53.795	325.579	-300.537
325.581	512.009	325.581	-51.545	325.581	-303.412
325.583	511.759	325.583	-52.17	325.583	-306.787
325.586	510.384	325.586	-50.42	325.586	-308.412
325.588	509.134	325.588	-51.42	325.588	-309.662
325.591	510.384	325.591	-48.42	325.591	-309.787
325.593	512.009	325.593	-47.92	325.593	-310.912
325.596	511.634	325.596	-46.67	325.596	-311.537
325.598	512.009	325.598	-46.295	325.598	-314.787
325.601	513.634	325.601	-48.045	325.601	-314.037
325.603	513.509	325.603	-47.17	325.603	-313.787
325.605	512.509	325.605	-49.045	325.605	-312.537
325.608	512.759	325.608	-50.17	325.608	-310.412
325.61	512.384	325.61	-48.795	325.61	-309.912
325.613	512.384	325.613	-48.42	325.613	-309.412
325.615	512.759	325.615	-48.295	325.615	-307.912
325.618	514.009	325.618	-46.42	325.618	-306.537
325.62	517.884	325.62	-45.42	325.62	-304.412
325.623	518.759	325.623	-43.17	325.623	-304.287
325.625	521.134	325.625	-40.545	325.625	-300.412
325.627	523.384	325.627	-38.545	325.627	-298.662
325.63	523.634	325.63	-36.795	325.63	-298.787
325.632	523.259	325.632	-34.42	325.632	-297.037
325.635	521.634	325.635	-33.67	325.635	-297.787
325.637	521.009	325.637	-32.92	325.637	-298.787
325.639	519.509	325.639	-31.92	325.639	-298.162
325.642	520.884	325.642	-32.545	325.642	-298.162
325.644	522.009	325.644	-32.67	325.644	-299.162
325.647	523.884	325.647	-33.795	325.647	-300.412
325.649	525.634	325.649	-34.795	325.649	-299.412
325.652	528.259	325.652	-34.92	325.652	-302.912
325.654	532.759	325.654	-37.795	325.654	-304.162
325.657	536.134	325.657	-38.545	325.657	-304.162
325.659	538.134	325.659	-39.17	325.659	-306.037
325.661	540.509	325.661	-39.42	325.661	-304.287
325.664	540.134	325.664	-39.42	325.664	-307.662
325.666	539.759	325.666	-43.17	325.666	-308.537
325.669	540.134	325.669	-43.295	325.669	-310.912
325.671	539.884	325.671	-44.67	325.671	-312.787
325.674	543.134	325.674	-47.42	325.674	-311.162
325.676	543.259	325.676	-48.545	325.676	-313.162
325.679	546.259	325.679	-50.545	325.679	-313.412
325.681	547.884	325.681	-53.545	325.681	-314.287
325.683	550.384	325.683	-53.795	325.683	-312.787
325.686	554.009	325.686	-54.545	325.686	-310.287
325.688	553.384	325.688	-53.92	325.688	-310.912
325.691	554.509	325.691	-53.42	325.691	-309.537
325.693	553.384	325.693	-54.17	325.693	-307.787
325.696	552.259	325.696	-53.42	325.696	-306.162
325.698	552.134	325.698	-52.67	325.698	-303.787
325.701	553.634	325.701	-55.045	325.701	-303.537
325.703	556.259	325.703	-54.92	325.703	-303.912
325.705	557.009	325.705	-54.42	325.705	-303.412
325.708	559.384	325.708	-57.795	325.708	-303.037
325.71	561.384	325.71	-59.67	325.71	-303.787
325.713	563.884	325.713	-58.92	325.713	-303.912
325.715	566.634	325.715	-58.545	325.715	-303.037
325.718	569.509	325.718	-56.795	325.718	-304.412
325.72	570.759	325.72	-55.295	325.72	-303.412
325.723	575.884	325.723	-52.42	325.723	-301.162
325.725	577.384	325.725	-52.295	325.725	-301.912
325.727	582.009	325.727	-50.045	325.727	-300.037
325.73	582.509	325.73	-50.17	325.73	-298.287
325.732	585.884	325.732	-49.795	325.732	-300.287
325.735	590.509	325.735	-49.045	325.735	-299.912
325.737	593.759	325.737	-49.545	325.737	-299.162
325.74	598.759	325.74	-50.17	325.74	-299.287
325.742	603.759	325.742	-49.295	325.742	-297.787
325.745	607.634	325.745	-47.045	325.745	-296.537
325.747	613.384	325.747	-43.295	325.747	-295.787
325.749	616.884	325.749	-42.545	325.749	-297.537
325.752	623.134	325.752	-41.42	325.752	-295.412
325.754	629.759	325.754	-39.045	325.754	-294.787
325.757	636.009	325.757	-36.92	325.757	-292.037
325.759	643.134	325.759	-32.795	325.759	-290.412
325.762	647.384	325.762	-30.67	325.762	-285.662
325.764	652.509	325.764	-26.045	325.764	-285.412
325.767	656.759	325.767	-25.045	325.767	-282.537
325.769	660.134	325.769	-21.42	325.769	-280.162
325.771	661.509	325.771	-18.295	325.771	-278.912
325.774	666.259	325.774	-15.545	325.774	-276.787
325.776	668.259	325.776	-12.295	325.776	-278.162
325.779	670.634	325.779	-13.42	325.779	-277.162
325.781	672.009	325.781	-11.545	325.781	-277.537
325.784	673.884	325.784	-11.92	325.784	-278.162
325.786	672.884	325.786	-12.045	325.786	-278.912
325.788	673.384	325.788	-12.795	325.788	-280.287
325.791	672.509	325.791	-12.795	325.791	-279.412
325.793	671.259	325.793	-12.67	325.793	-279.912
325.796	669.884	325.796	-13.17	325.796	-282.537
325.798	669.009	325.798	-10.045	325.798	-285.787
325.801	665.259	325.801	-10.42	325.801	-287.912
325.803	663.009	325.803	-10.92	325.803	-288.412
325.806	660.009	325.806	-11.67	325.806	-290.287
325.808	659.509	325.808	-10.67	325.808	-292.037
325.81	658.259	325.81	-8.17	325.81	-291.412
325.813	655.134	325.813	-7.295	325.813	-292.162
325.815	652.009	325.815	-6.295	325.815	-292.787
325.818	650.259	325.818	-5.92	325.818	-293.787
325.82	647.384	325.82	-8.42	325.82	-295.162
325.823	643.134	325.823	-9.795	325.823	-294.787
325.825	637.009	325.825	-9.795	325.825	-297.537
325.828	633.259	325.828	-11.67	325.828	-297.787
325.83	627.384	325.83	-11.795	325.83	-298.037
325.832	623.884	325.832	-12.295	325.832	-299.412
325.835	620.009	325.835	-11.545	325.835	-297.287
325.837	616.884	325.837	-9.795	325.837	-296.912
325.84	613.009	325.84	-12.295	325.84	-295.537
325.842	610.134	325.842	-11.17	325.842	-295.287
325.845	606.134	325.845	-12.92	325.845	-291.162
325.847	601.509	325.847	-12.92	325.847	-289.287
325.849	593.759	325.849	-13.42	325.849	-289.162
325.852	590.009	325.852	-17.17	325.852	-287.662
325.854	581.509	325.854	-18.295	325.854	-288.412
325.857	574.384	325.857	-22.545	325.857	-288.162
325.859	568.509	325.859	-24.42	325.859	-288.412
325.862	561.259	325.862	-25.67	325.862	-289.912
325.864	556.384	325.864	-28.67	325.864	-288.412
325.867	548.384	325.867	-30.045	325.867	-290.662
325.869	541.009	325.869	-31.795	325.869	-290.162
325.872	532.884	325.872	-33.795	325.872	-289.662
325.874	525.884	325.874	-34.545	325.874	-289.537
325.876	521.009	325.876	-34.795	325.876	-289.037
325.879	516.134	325.879	-33.795	325.879	-288.787
325.881	511.259	325.881	-34.545	325.881	-285.537
325.884	505.259	325.884	-34.045	325.884	-283.287
325.886	499.509	325.886	-33.795	325.886	-281.037
325.889	497.509	325.889	-36.295	325.889	-278.037
325.891	491.509	325.891	-36.045	325.891	-278.662
325.894	490.384	325.894	-39.045	325.894	-275.912
325.896	485.134	325.896	-38.545	325.896	-277.287
325.898	481.884	325.898	-39.92	325.898	-276.037
325.901	479.384	325.901	-41.795	325.901	-275.537
325.903	478.259	325.903	-42.045	325.903	-275.537
325.906	474.134	325.906	-41.92	325.906	-276.787
325.908	472.384	325.908	-42.67	325.908	-278.162
325.911	469.259	325.911	-45.92	325.911	-279.287
325.913	466.384	325.913	-49.045	325.913	-281.162
325.916	462.384	325.916	-52.67	325.916	-281.412
325.918	461.259	325.918	-54.545	325.918	-280.287
325.92	454.509	325.92	-58.67	325.92	-278.787
325.923	449.759	325.923	-61.17	325.923	-275.162
325.925	444.884	325.925	-64.17	325.925	-272.662
325.928	438.634	325.928	-65.17	325.928	-269.912
325.93	435.509	325.93	-65.545	325.93	-265.662
325.933	428.884	325.933	-66.17	325.933	-263.412
325.935	424.884	325.935	-69.295	325.935	-261.037
325.937	419.634	325.937	-69.295	325.937	-260.537
325.94	415.509	325.94	-69.92	325.94	-263.162
325.942	413.884	325.942	-70.42	325.942	-262.787
325.945	409.134	325.945	-72.545	325.945	-264.912
325.947	403.134	325.947	-74.67	325.947	-263.287
325.95	396.509	325.95	-75.92	325.95	-264.662
325.952	395.384	325.952	-77.42	325.952	-265.537
325.954	390.759	325.954	-78.045	325.954	-267.037
325.957	386.884	325.957	-81.42	325.957	-267.912
325.959	384.634	325.959	-81.295	325.959	-269.537
325.962	379.509	325.962	-83.795	325.962	-270.537
325.964	374.134	325.964	-83.67	325.964	-273.662
325.967	369.009	325.967	-84.795	325.967	-275.162
325.969	369.259	325.969	-85.92	325.969	-278.537
325.972	368.009	325.972	-85.045	325.972	-279.412
325.974	369.134	325.974	-87.545	325.974	-280.662
325.976	369.634	325.976	-90.045	325.976	-279.287
325.979	372.759	325.979	-90.92	325.979	-281.162
325.981	373.009	325.981	-92.17	325.981	-280.412
325.984	374.384	325.984	-91.67	325.984	-281.037
325.986	374.384	325.986	-92.295	325.986	-281.037
325.989	376.009	325.989	-93.92	325.989	-281.412
325.991	378.009	325.991	-92.295	325.991	-282.037
325.994	378.884	325.994	-93.42	325.994	-281.287
325.996	380.884	325.996	-92.795	325.996	-282.412
325.998	381.259	325.998	-92.92	325.998	-282.287
326.001	384.259	326.001	-92.545	326.001	-282.037
326.003	387.009	326.003	-92.42	326.003	-282.662
326.006	387.759	326.006	-91.045	326.006	-281.912
326.008	387.634	326.008	-90.42	326.008	-281.412
326.011	389.009	326.011	-86.67	326.011	-281.162
326.013	390.134	326.013	-84.42	326.013	-281.412
326.016	390.759	326.016	-81.92	326.016	-281.412
326.018	393.259	326.018	-80.795	326.018	-281.412
326.02	395.509	326.02	-80.545	326.02	-285.162
326.023	399.259	326.023	-82.295	326.023	-286.037
326.025	399.884	326.025	-83.295	326.025	-286.037
326.028	401.384	326.028	-85.045	326.028	-287.412
326.03	401.509	326.03	-86.17	326.03	-286.037
326.033	403.384	326.033	-86.295	326.033	-286.787
326.035	405.384	326.035	-86.92	326.035	-286.287
326.038	407.134	326.038	-87.295	326.038	-282.787
326.04	410.884	326.04	-86.92	326.04	-282.412
326.042	415.509	326.042	-86.045	326.042	-280.162
326.045	418.759	326.045	-85.42	326.045	-281.162
326.047	424.634	326.047	-84.795	326.047	-277.537
326.05	425.134	326.05	-80.545	326.05	-274.287
326.052	428.384	326.052	-78.92	326.052	-273.662
326.055	427.259	326.055	-76.67	326.055	-272.162
326.057	426.009	326.057	-73.67	326.057	-272.537
326.06	426.759	326.06	-71.67	326.06	-270.912
326.062	427.009	326.062	-71.67	326.062	-272.162
326.064	429.384	326.064	-70.545	326.064	-275.162
326.067	432.009	326.067	-70.795	326.067	-276.162
326.069	433.009	326.069	-71.545	326.069	-279.037
326.072	435.759	326.072	-75.295	326.072	-280.162
326.074	435.509	326.074	-75.67	326.074	-281.787
326.077	435.634	326.077	-77.42	326.077	-284.537
326.079	436.134	326.079	-76.295	326.079	-284.287
326.082	434.884	326.082	-75.295	326.082	-287.662
326.084	435.259	326.084	-75.42	326.084	-285.662
326.086	433.884	326.086	-73.17	326.086	-285.287
326.089	435.009	326.089	-73.545	326.089	-285.162
326.091	436.384	326.091	-73.92	326.091	-284.412
326.094	436.009	326.094	-74.17	326.094	-285.412
326.096	439.134	326.096	-76.295	326.096	-281.037
326.099	440.384	326.099	-77.67	326.099	-281.412
326.101	441.134	326.101	-78.545	326.101	-279.287
326.103	442.009	326.103	-78.67	326.103	-278.162
326.106	445.134	326.106	-79.67	326.106	-278.412
326.108	446.509	326.108	-78.92	326.108	-278.287
326.111	446.384	326.111	-78.92	326.111	-279.787
326.113	447.009	326.113	-77.795	326.113	-278.912
326.116	446.384	326.116	-75.295	326.116	-278.412
326.118	447.134	326.118	-74.92	326.118	-277.912
326.121	446.009	326.121	-72.17	326.121	-278.037
326.123	447.259	326.123	-71.17	326.123	-278.537
326.125	448.009	326.125	-67.42	326.125	-276.037
326.128	448.384	326.128	-64.795	326.128	-275.162
326.13	449.384	326.13	-64.67	326.13	-275.537
326.133	452.009	326.133	-60.545	326.133	-274.037
326.135	454.884	326.135	-59.17	326.135	-273.037
326.138	457.634	326.138	-55.92	326.138	-272.412
326.14	464.259	326.14	-54.92	326.14	-271.787
326.142	468.509	326.142	-52.92	326.142	-272.537
326.145	475.009	326.145	-47.545	326.145	-273.037
326.147	478.884	326.147	-45.045	326.147	-274.037
326.15	482.009	326.15	-42.67	326.15	-273.662
326.152	485.884	326.152	-39.045	326.152	-276.287
326.155	489.384	326.155	-36.295	326.155	-275.162
326.157	492.134	326.157	-32.545	326.157	-277.162
326.16	497.009	326.16	-29.295	326.16	-277.537
326.162	502.259	326.162	-27.295	326.162	-279.287
326.164	506.384	326.164	-26.545	326.164	-281.162
326.167	510.134	326.167	-25.795	326.167	-282.787
326.169	514.009	326.169	-24.295	326.169	-283.662
326.172	517.384	326.172	-25.17	326.172	-284.162
326.174	522.884	326.174	-24.42	326.174	-285.787
326.177	529.509	326.177	-23.42	326.177	-287.537
326.179	535.634	326.179	-21.295	326.179	-289.662
326.182	543.134	326.182	-17.045	326.182	-291.162
326.184	554.009	326.184	-16.045	326.184	-294.162
326.187	563.884	326.187	-13.045	326.187	-296.412
326.189	574.884	326.189	-11.545	326.189	-295.412
326.191	584.759	326.191	-10.295	326.191	-295.787
326.194	593.759	326.194	-9.17	326.194	-296.287
326.196	605.259	326.196	-10.295	326.196	-296.662
326.199	615.634	326.199	-8.42	326.199	-297.162
326.201	626.509	326.201	-8.045	326.201	-296.787
326.204	634.259	326.204	-7.795	326.204	-296.787
326.206	644.009	326.206	-8.545	326.206	-298.662
326.209	654.759	326.209	-10.045	326.209	-297.912
326.211	663.384	326.211	-9.295	326.211	-299.412
326.213	672.259	326.213	-11.92	326.213	-300.412
326.216	680.259	326.216	-12.545	326.216	-301.412
326.218	687.384	326.218	-15.045	326.218	-303.287
326.221	693.634	326.221	-14.92	326.221	-302.662
326.223	698.009	326.223	-16.92	326.223	-302.662
326.226	704.259	326.226	-18.42	326.226	-301.662
326.228	708.509	326.228	-19.17	326.228	-300.412
326.23	712.884	326.23	-22.045	326.23	-299.787
326.233	716.259	326.233	-21.17	326.233	-299.662
326.235	720.134	326.235	-20.67	326.235	-300.412
326.238	722.884	326.238	-20.42	326.238	-296.912
326.24	722.884	326.24	-20.67	326.24	-296.662
326.243	723.634	326.243	-20.795	326.243	-296.912
326.245	725.759	326.245	-20.17	326.245	-296.412
326.248	725.884	326.248	-17.67	326.248	-294.912
326.25	724.009	326.25	-15.545	326.25	-293.162
326.252	723.384	326.252	-13.545	326.252	-292.037
326.255	723.384	326.255	-14.92	326.255	-291.537
326.257	722.134	326.257	-16.795	326.257	-290.162
326.26	718.884	326.26	-18.545	326.26	-289.912
326.262	718.384	326.262	-20.545	326.262	-286.787
326.265	714.884	326.265	-20.045	326.265	-287.912
326.267	712.009	326.267	-21.42	326.267	-286.537
326.269	708.634	326.269	-22.92	326.269	-283.412
326.272	705.009	326.272	-22.17	326.272	-284.787
326.274	703.134	326.274	-23.92	326.274	-282.037
326.277	700.759	326.277	-22.795	326.277	-280.662
326.279	699.509	326.279	-20.92	326.279	-277.787
326.282	698.884	326.282	-18.295	326.282	-274.787
326.284	697.884	326.284	-15.045	326.284	-275.162
326.287	699.259	326.287	-14.545	326.287	-270.162
326.289	696.134	326.289	-13.545	326.289	-270.287
326.291	693.759	326.291	-12.295	326.291	-267.787
326.294	688.384	326.294	-12.17	326.294	-268.162
326.296	684.134	326.296	-10.17	326.296	-267.662
326.299	679.134	326.299	-11.295	326.299	-265.787
326.301	672.759	326.301	-11.045	326.301	-265.537
326.304	665.634	326.304	-12.42	326.304	-263.037
326.306	661.759	326.306	-12.295	326.306	-262.287
326.309	654.384	326.309	-12.795	326.309	-261.537
326.311	648.759	326.311	-13.92	326.311	-261.912
326.313	643.759	326.313	-14.795	326.313	-261.037
326.316	639.259	326.316	-16.67	326.316	-261.412
326.318	634.134	326.318	-17.92	326.318	-261.162
326.321	628.134	326.321	-20.17	326.321	-262.287
326.323	622.634	326.323	-21.295	326.323	-263.412
326.326	616.259	326.326	-23.17	326.326	-264.162
326.328	611.009	326.328	-23.67	326.328	-264.037
326.33	605.134	326.33	-24.545	326.33	-264.912
326.333	599.509	326.333	-26.545	326.333	-264.287
326.335	593.259	326.335	-28.17	326.335	-265.037
326.338	585.384	326.338	-30.045	326.338	-269.787
326.34	577.634	326.34	-32.17	326.34	-273.412
326.343	569.134	326.343	-32.795	326.343	-275.537
326.345	560.884	326.345	-33.92	326.345	-277.412
326.348	554.384	326.348	-33.045	326.348	-277.037
326.35	546.009	326.35	-33.42	326.35	-276.537
326.353	538.634	326.353	-33.295	326.353	-278.037
326.355	531.259	326.355	-36.17	326.355	-277.537
326.357	526.384	326.357	-36.67	326.357	-279.412
326.36	521.759	326.36	-38.92	326.36	-280.662
326.362	513.384	326.362	-37.92	326.362	-282.162
326.365	505.134	326.365	-36.92	326.365	-281.912
326.367	498.509	326.367	-35.295	326.367	-282.037
326.37	489.759	326.37	-36.295	326.37	-283.162
326.372	480.759	326.372	-37.92	326.372	-282.912
326.375	471.634	326.375	-40.42	326.375	-280.537
326.377	460.634	326.377	-41.17	326.377	-282.412
326.379	449.509	326.379	-45.17	326.379	-283.662
326.382	440.009	326.382	-45.42	326.382	-285.537
326.384	429.759	326.384	-46.42	326.384	-287.662
326.387	419.509	326.387	-47.295	326.387	-290.912
326.389	405.634	326.389	-48.295	326.389	-292.787
326.392	396.634	326.392	-50.42	326.392	-291.787
326.394	386.384	326.394	-49.545	326.394	-291.537
326.397	376.759	326.397	-49.17	326.397	-291.162
326.399	367.259	326.399	-49.42	326.399	-292.912
326.401	356.634	326.401	-47.17	326.401	-293.412
326.404	347.009	326.404	-49.17	326.404	-292.037
326.406	337.634	326.406	-47.17	326.406	-292.287
326.409	327.759	326.409	-46.17	326.409	-290.787
326.411	319.759	326.411	-45.17	326.411	-290.787
326.414	312.509	326.414	-45.42	326.414	-290.412
326.416	306.384	326.416	-45.17	326.416	-291.412
326.418	298.634	326.418	-44.92	326.418	-294.912
326.421	290.884	326.421	-47.545	326.421	-296.662
326.423	283.759	326.423	-50.42	326.423	-298.912
326.426	277.384	326.426	-51.42	326.426	-302.287
326.428	273.509	326.428	-53.17	326.428	-304.662
326.431	270.634	326.431	-54.545	326.431	-305.537
326.433	267.509	326.433	-55.045	326.433	-307.037
326.435	266.759	326.435	-55.42	326.435	-307.287
326.438	265.259	326.438	-56.42	326.438	-309.912
326.44	266.259	326.44	-56.67	326.44	-309.787
326.443	266.009	326.443	-54.795	326.443	-310.912
326.445	265.634	326.445	-55.42	326.445	-312.662
326.448	264.259	326.448	-53.545	326.448	-311.787
326.45	265.259	326.45	-51.295	326.45	-311.912
326.453	269.259	326.453	-50.17	326.453	-308.912
326.455	271.509	326.455	-48.92	326.455	-308.662
326.457	274.759	326.457	-48.92	326.457	-303.787
326.46	277.259	326.46	-48.17	326.46	-298.662
326.462	280.509	326.462	-50.545	326.462	-295.537
326.465	285.384	326.465	-51.545	326.465	-290.037
326.467	287.009	326.467	-51.545	326.467	-288.037
326.47	291.884	326.47	-52.795	326.47	-284.662
326.472	297.009	326.472	-53.295	326.472	-283.037
326.475	300.259	326.475	-54.545	326.475	-280.912
326.477	306.009	326.477	-55.545	326.477	-279.787
326.479	307.884	326.479	-56.67	326.479	-277.912
326.482	313.759	326.482	-59.17	326.482	-275.912
326.484	317.634	326.484	-59.295	326.484	-274.287
326.487	322.759	326.487	-58.045	326.487	-274.537
326.489	329.009	326.489	-57.795	326.489	-272.037
326.492	335.884	326.492	-57.295	326.492	-275.787
326.494	343.134	326.494	-57.92	326.494	-277.162
326.497	352.634	326.497	-58.42	326.497	-278.787
326.499	356.884	326.499	-58.92	326.499	-278.912
326.502	363.009	326.502	-59.17	326.502	-280.037
326.504	367.759	326.504	-59.17	326.504	-282.662
326.506	373.134	326.506	-59.92	326.506	-282.412
326.509	374.884	326.509	-60.045	326.509	-283.787
326.511	380.759	326.511	-59.295	326.511	-284.162
326.514	386.134	326.514	-58.67	326.514	-283.037
326.516	390.759	326.516	-58.545	326.516	-285.412
326.519	397.009	326.519	-55.92	326.519	-284.537
326.521	402.134	326.521	-53.92	326.521	-285.287
326.523	409.884	326.523	-54.795	326.523	-285.912
326.526	416.134	326.526	-52.92	326.526	-285.662
326.528	421.634	326.528	-52.795	326.528	-286.787
326.531	429.134	326.531	-54.795	326.531	-285.287
326.533	435.134	326.533	-54.42	326.533	-286.287
326.536	438.634	326.536	-56.17	326.536	-286.412
326.538	445.509	326.538	-56.42	326.538	-286.287
326.541	449.509	326.541	-56.92	326.541	-285.162
326.543	454.509	326.543	-54.795	326.543	-284.287
326.545	457.634	326.545	-53.545	326.545	-284.412
326.548	461.259	326.548	-50.545	326.548	-283.162
326.55	464.134	326.55	-48.92	326.55	-281.537
326.553	467.509	326.553	-46.795	326.553	-280.787
326.555	468.634	326.555	-44.92	326.555	-279.162
326.558	470.759	326.558	-42.92	326.558	-278.662
326.56	472.009	326.56	-41.92	326.56	-279.037
326.562	474.884	326.562	-42.67	326.562	-278.662
326.565	477.634	326.565	-43.795	326.565	-278.787
326.567	480.634	326.567	-43.42	326.567	-279.537
326.57	480.384	326.57	-43.17	326.57	-281.787
326.572	481.259	326.572	-44.42	326.572	-279.162
326.575	481.134	326.575	-44.92	326.575	-282.912
326.577	480.009	326.577	-44.42	326.577	-280.787
326.58	478.509	326.58	-42.17	326.58	-283.287
326.582	476.634	326.582	-44.045	326.582	-282.537
326.584	478.134	326.584	-43.67	326.584	-283.912
326.587	476.259	326.587	-46.67	326.587	-285.162
326.589	475.634	326.589	-47.92	326.589	-285.412
326.592	477.134	326.592	-48.92	326.592	-287.412
326.594	475.884	326.594	-52.545	326.594	-288.537
326.597	473.509	326.597	-52.795	326.597	-290.412
326.599	472.009	326.599	-55.545	326.599	-290.412
326.602	470.884	326.602	-57.42	326.602	-292.537
326.604	469.009	326.604	-56.545	326.604	-291.412
326.606	469.759	326.606	-58.795	326.606	-289.912
326.609	471.634	326.609	-58.545	326.609	-289.662
326.611	475.384	326.611	-59.295	326.611	-289.662
326.614	475.384	326.614	-58.295	326.614	-287.162
326.616	475.884	326.616	-59.42	326.616	-286.287
326.619	480.384	326.619	-62.795	326.619	-284.787
326.621	479.259	326.621	-63.17	326.621	-284.912
326.624	478.634	326.624	-64.92	326.624	-286.037
326.626	474.634	326.626	-67.045	326.626	-287.162
326.628	471.759	326.628	-69.795	326.628	-289.037
326.631	472.009	326.631	-73.42	326.631	-287.912
326.633	469.134	326.633	-74.17	326.633	-290.912
326.636	470.384	326.636	-77.92	326.636	-291.662
326.638	469.134	326.638	-80.92	326.638	-293.162
326.641	469.509	326.641	-83.17	326.641	-295.287
326.643	470.634	326.643	-85.295	326.643	-295.287
326.646	469.759	326.646	-83.795	326.646	-296.162
326.648	469.509	326.648	-83.295	326.648	-295.537
326.65	470.134	326.65	-81.67	326.65	-297.162
326.653	471.509	326.653	-78.795	326.653	-299.787
326.655	470.634	326.655	-77.42	326.655	-299.537
326.658	469.259	326.658	-73.17	326.658	-300.412
326.66	467.134	326.66	-71.17	326.66	-300.537
326.663	465.384	326.663	-66.67	326.663	-300.787
326.665	462.009	326.665	-60.795	326.665	-300.537
326.668	463.384	326.668	-57.17	326.668	-298.537
326.67	460.134	326.67	-53.045	326.67	-298.037
326.672	459.134	326.672	-50.92	326.672	-297.412
326.675	455.634	326.675	-48.42	326.675	-294.162
326.677	453.884	326.677	-46.295	326.677	-291.162
326.68	453.134	326.68	-43.42	326.68	-287.287
326.682	450.509	326.682	-41.42	326.682	-287.912
326.685	450.384	326.685	-39.92	326.685	-283.412
326.687	451.009	326.687	-38.17	326.687	-279.787
326.69	451.259	326.69	-37.545	326.69	-275.662
326.692	451.384	326.692	-36.42	326.692	-270.162
326.694	449.134	326.694	-34.045	326.694	-266.287
326.697	449.759	326.697	-32.42	326.697	-262.662
326.699	449.509	326.699	-30.545	326.699	-259.037
326.702	450.509	326.702	-29.42	326.702	-256.662
326.704	453.009	326.704	-28.795	326.704	-253.537
326.707	454.009	326.707	-29.545	326.707	-251.412
326.709	455.259	326.709	-28.42	326.709	-249.662
326.712	456.759	326.712	-29.67	326.712	-248.162
326.714	457.509	326.714	-30.045	326.714	-246.912
326.716	460.509	326.716	-30.045	326.716	-247.287
326.719	460.384	326.719	-30.045	326.719	-249.537
326.721	462.884	326.721	-31.67	326.721	-250.662
326.724	464.134	326.724	-31.295	326.724	-254.287
326.726	465.134	326.726	-31.92	326.726	-254.162
326.728	467.634	326.728	-31.545	326.728	-257.662
326.731	469.384	326.731	-33.545	326.731	-261.787
326.733	473.134	326.733	-34.67	326.733	-267.537
326.736	474.634	326.736	-35.92	326.736	-272.037
326.738	477.759	326.738	-38.67	326.738	-277.287
326.741	480.259	326.741	-42.795	326.741	-282.287
326.743	484.134	326.743	-44.42	326.743	-287.037
326.746	488.259	326.746	-45.545	326.746	-291.037
326.748	491.384	326.748	-46.42	326.748	-297.537
326.75	492.884	326.75	-47.045	326.75	-300.787
326.753	494.134	326.753	-47.67	326.753	-304.037
326.755	495.884	326.755	-50.295	326.755	-306.162
326.758	496.759	326.758	-49.295	326.758	-307.162
326.76	497.134	326.76	-49.545	326.76	-311.662
326.763	497.134	326.763	-50.42	326.763	-314.037
326.765	497.384	326.765	-50.545	326.765	-314.912
326.768	496.884	326.768	-50.42	326.768	-315.412
326.77	493.509	326.77	-48.545	326.77	-317.162
326.772	494.134	326.772	-48.045	326.772	-315.537
326.775	494.134	326.775	-47.42	326.775	-317.037
326.777	497.384	326.777	-45.67	326.777	-315.912
326.78	498.009	326.78	-45.42	326.78	-313.037
326.782	498.759	326.782	-43.67	326.782	-309.912
326.785	498.259	326.785	-44.045	326.785	-306.912
326.787	499.134	326.787	-42.795	326.787	-304.662
326.79	498.884	326.79	-42.545	326.79	-301.287
326.792	499.134	326.792	-41.67	326.792	-299.787
326.795	499.509	326.795	-40.42	326.795	-298.162
326.797	503.009	326.797	-39.295	326.797	-297.287
326.799	505.384	326.799	-37.045	326.799	-297.037
326.802	508.259	326.802	-37.67	326.802	-296.787
326.804	510.509	326.804	-37.17	326.804	-297.287
326.807	512.009	326.807	-37.67	326.807	-299.037
326.809	516.134	326.809	-40.42	326.809	-299.162
326.812	515.009	326.812	-41.045	326.812	-300.037
326.814	518.384	326.814	-42.795	326.814	-299.912
326.816	518.134	326.816	-44.795	326.816	-300.537
326.819	519.134	326.819	-46.67	326.819	-301.787
326.821	517.384	326.821	-47.045	326.821	-301.162
326.824	516.384	326.824	-48.545	326.824	-300.162
326.826	515.884	326.826	-52.42	326.826	-299.912
326.829	518.384	326.829	-53.295	326.829	-298.287
326.831	518.384	326.831	-54.67	326.831	-297.912
326.834	520.634	326.834	-56.545	326.834	-295.162
326.836	519.884	326.836	-55.92	326.836	-295.037
326.838	521.884	326.838	-57.42	326.838	-296.412
326.841	520.509	326.841	-57.545	326.841	-296.412
326.843	519.884	326.843	-58.17	326.843	-297.412
326.846	520.759	326.846	-59.295	326.846	-295.912
326.848	519.634	326.848	-58.92	326.848	-297.787
326.851	520.634	326.851	-60.42	326.851	-296.287
326.853	522.259	326.853	-60.045	326.853	-294.037
326.856	523.509	326.856	-62.42	326.856	-294.912
326.858	526.634	326.858	-63.295	326.858	-293.162
326.86	528.759	326.86	-63.545	326.86	-291.287
326.863	533.509	326.863	-63.795	326.863	-288.162
326.865	534.384	326.865	-64.17	326.865	-287.412
326.868	536.759	326.868	-64.92	326.868	-284.287
326.87	539.009	326.87	-65.67	326.87	-279.912
326.873	538.759	326.873	-65.17	326.873	-276.537
326.875	539.134	326.875	-68.295	326.875	-271.662
326.877	538.384	326.877	-67.42	326.877	-268.287
326.88	540.634	326.88	-66.67	326.88	-265.787
326.882	543.259	326.882	-67.295	326.882	-263.287
326.885	542.884	326.885	-65.17	326.885	-263.412
326.887	545.259	326.887	-65.92	326.887	-262.537
326.89	545.759	326.89	-62.92	326.89	-265.037
326.892	547.509	326.892	-61.42	326.892	-267.037
326.895	552.009	326.895	-57.42	326.895	-269.287
326.897	554.009	326.897	-56.795	326.897	-272.537
326.899	558.009	326.899	-54.17	326.899	-273.537
326.902	560.134	326.902	-50.67	326.902	-275.537
326.904	560.634	326.904	-49.045	326.904	-276.662
326.907	562.384	326.907	-47.17	326.907	-276.412
326.909	561.009	326.909	-46.67	326.909	-278.662
326.912	560.509	326.912	-45.67	326.912	-277.787
326.914	558.759	326.914	-43.045	326.914	-277.912
326.917	557.759	326.917	-42.045	326.917	-278.662
326.919	555.759	326.919	-40.67	326.919	-276.912
326.921	555.759	326.921	-41.795	326.921	-276.037
326.924	558.259	326.924	-41.795	326.924	-275.537
326.926	559.134	326.926	-39.795	326.926	-273.912
326.929	559.134	326.929	-37.17	326.929	-273.662
326.931	562.134	326.931	-34.795	326.931	-272.412
326.934	563.009	326.934	-33.92	326.934	-273.037
326.936	566.134	326.936	-32.045	326.936	-270.412
326.938	567.634	326.938	-31.795	326.938	-270.662
326.941	569.509	326.941	-30.545	326.941	-269.287
326.943	571.884	326.943	-30.92	326.943	-270.037
326.946	574.259	326.946	-30.295	326.946	-271.037
326.948	578.509	326.948	-30.17	326.948	-272.162
326.951	579.884	326.951	-30.92	326.951	-274.662
326.953	580.259	326.953	-30.17	326.953	-275.162
326.956	581.259	326.956	-31.545	326.956	-277.287
326.958	582.634	326.958	-31.545	326.958	-277.912
326.961	584.384	326.961	-33.045	326.961	-278.412
326.963	584.759	326.963	-35.42	326.963	-279.162
326.965	585.259	326.965	-34.545	326.965	-277.287
326.968	585.009	326.968	-37.92	326.968	-277.912
326.97	584.384	326.97	-40.295	326.97	-277.412
326.973	582.134	326.973	-40.545	326.973	-277.662
326.975	580.634	326.975	-42.67	326.975	-277.537
326.978	578.259	326.978	-43.42	326.978	-278.287
326.98	574.509	326.98	-44.67	326.98	-276.287
326.983	573.384	326.983	-47.42	326.983	-275.912
326.985	572.259	326.985	-47.17	326.985	-275.162
326.987	570.509	326.987	-49.045	326.987	-275.787
326.99	568.384	326.99	-46.295	326.99	-274.162
326.992	565.384	326.992	-45.92	326.992	-274.162
326.995	564.384	326.995	-43.795	326.995	-273.412
326.997	560.634	326.997	-44.545	326.997	-272.912
327	559.134	327	-44.92	327	-271.662
327.002	555.259	327.002	-43.92	327.002	-273.037
327.005	553.509	327.005	-41.67	327.005	-274.537
327.007	552.134	327.007	-42.045	327.007	-275.162
327.009	550.384	327.009	-38.545	327.009	-280.287
327.012	549.884	327.012	-37.295	327.012	-282.287
327.014	549.009	327.014	-34.795	327.014	-282.912
327.017	550.009	327.017	-35.045	327.017	-283.662
327.019	550.509	327.019	-34.92	327.019	-285.287
327.022	550.009	327.022	-34.42	327.022	-288.162
327.024	551.509	327.024	-36.045	327.024	-285.912
327.026	552.134	327.026	-34.295	327.026	-287.787
327.029	551.884	327.029	-36.42	327.029	-287.162
327.031	551.759	327.031	-34.67	327.031	-288.537
327.034	549.384	327.034	-34.92	327.034	-290.162
327.036	548.634	327.036	-33.67	327.036	-287.287
327.039	544.634	327.039	-34.545	327.039	-287.787
327.041	544.384	327.041	-36.67	327.041	-285.287
327.043	540.634	327.043	-38.42	327.043	-286.412
327.046	536.759	327.046	-36.295	327.046	-286.162
327.048	534.259	327.048	-34.795	327.048	-285.912
327.051	529.009	327.051	-31.795	327.051	-287.412
327.053	526.884	327.053	-28.42	327.053	-287.287
327.056	522.009	327.056	-24.17	327.056	-287.412
327.058	517.884	327.058	-20.92	327.058	-287.537
327.061	514.259	327.061	-16.545	327.061	-287.412
327.063	511.259	327.063	-16.17	327.063	-287.037
327.065	509.009	327.065	-14.92	327.065	-286.287
327.068	505.509	327.068	-13.295	327.068	-286.537
327.07	505.134	327.07	-13.045	327.07	-285.787
327.073	502.134	327.073	-13.795	327.073	-284.162
327.075	499.009	327.075	-12.67	327.075	-284.912
327.078	498.134	327.078	-13.795	327.078	-284.662
327.08	497.009	327.08	-13.545	327.08	-287.537
327.083	498.759	327.083	-13.42	327.083	-285.912
327.085	498.759	327.085	-14.17	327.085	-286.037
327.087	495.509	327.087	-13.92	327.087	-285.662
327.09	494.259	327.09	-17.545	327.09	-285.662
327.092	490.259	327.092	-19.92	327.092	-287.412
327.095	490.134	327.095	-21.795	327.095	-286.412
327.097	489.634	327.097	-25.045	327.097	-286.662
327.1	486.759	327.1	-27.545	327.1	-288.537
327.102	484.634	327.102	-31.295	327.102	-287.662
327.105	482.634	327.105	-33.295	327.105	-289.162
327.107	482.259	327.107	-37.42	327.107	-288.037
327.109	481.134	327.109	-39.545	327.109	-287.787
327.112	481.134	327.112	-43.295	327.112	-290.037
327.114	481.259	327.114	-44.67	327.114	-291.912
327.117	479.759	327.117	-46.545	327.117	-296.287
327.119	480.759	327.119	-48.67	327.119	-298.912
327.122	480.759	327.122	-47.795	327.122	-299.162
327.124	480.884	327.124	-52.42	327.124	-301.787
327.127	483.134	327.127	-53.92	327.127	-301.662
327.129	484.009	327.129	-56.545	327.129	-303.662
327.131	486.134	327.131	-58.295	327.131	-302.037
327.134	487.634	327.134	-61.045	327.134	-302.787
327.136	489.509	327.136	-59.295	327.136	-302.537
327.139	491.384	327.139	-58.545	327.139	-301.537
327.141	491.259	327.141	-56.795	327.141	-303.162
327.144	493.884	327.144	-55.42	327.144	-302.162
327.146	496.009	327.146	-56.17	327.146	-301.787
327.149	499.634	327.149	-55.42	327.149	-301.912
327.151	503.884	327.151	-53.67	327.151	-301.537
327.153	506.259	327.153	-52.42	327.153	-302.162
327.156	508.009	327.156	-48.92	327.156	-302.037
327.158	512.134	327.158	-48.045	327.158	-302.162
327.161	513.884	327.161	-49.17	327.161	-304.912
327.163	515.384	327.163	-49.545	327.163	-306.412
327.166	516.259	327.166	-50.295	327.166	-308.412
327.168	514.884	327.168	-48.295	327.168	-309.787
327.171	513.634	327.171	-47.795	327.171	-308.537
327.173	513.009	327.173	-47.92	327.173	-306.662
327.175	512.509	327.175	-46.045	327.175	-304.662
327.178	510.884	327.178	-47.545	327.178	-302.662
327.18	508.509	327.18	-45.92	327.18	-300.912
327.183	508.009	327.183	-48.42	327.183	-299.912
327.185	506.884	327.185	-49.045	327.185	-297.912
327.188	507.509	327.188	-50.295	327.188	-295.662
327.19	509.384	327.19	-51.295	327.19	-294.662
327.192	510.509	327.192	-49.67	327.192	-293.287
327.195	509.384	327.195	-53.045	327.195	-291.037
327.197	508.384	327.197	-54.045	327.197	-290.412
327.2	508.384	327.2	-56.42	327.2	-287.412
327.202	509.134	327.202	-57.795	327.202	-287.287
327.205	508.634	327.205	-56.295	327.205	-286.912
327.207	508.634	327.207	-57.67	327.207	-287.912
327.21	507.884	327.21	-56.795	327.21	-289.162
327.212	507.634	327.212	-56.42	327.212	-286.912
327.214	509.009	327.214	-56.92	327.214	-286.037
327.217	508.134	327.217	-55.545	327.217	-286.787
327.219	510.259	327.219	-57.045	327.219	-284.787
327.222	512.134	327.222	-55.67	327.222	-282.662
327.224	516.509	327.224	-56.045	327.224	-281.787
327.227	521.134	327.227	-57.295	327.227	-282.787
327.229	523.384	327.229	-58.545	327.229	-284.912
327.231	527.134	327.231	-58.795	327.231	-284.662
327.234	530.509	327.234	-58.045	327.234	-285.412
327.236	531.134	327.236	-57.42	327.236	-288.037
327.239	534.009	327.239	-57.92	327.239	-287.162
327.241	536.384	327.241	-56.295	327.241	-287.537
327.244	538.009	327.244	-56.92	327.244	-284.912
327.246	538.384	327.246	-53.295	327.246	-285.287
327.249	539.634	327.249	-52.295	327.249	-286.037
327.251	545.134	327.251	-50.795	327.251	-286.037
327.253	548.259	327.253	-47.045	327.253	-288.662
327.256	549.884	327.256	-46.67	327.256	-286.912
327.258	550.884	327.258	-46.17	327.258	-288.412
327.261	553.009	327.261	-43.795	327.261	-288.162
327.263	556.509	327.263	-43.795	327.263	-288.162
327.266	555.759	327.266	-41.295	327.266	-291.662
327.268	558.884	327.268	-42.295	327.268	-291.287
327.271	562.259	327.271	-39.545	327.271	-291.037
327.273	565.259	327.273	-37.42	327.273	-291.287
327.276	571.884	327.276	-34.42	327.276	-292.037
327.278	575.634	327.278	-30.295	327.278	-292.537
327.28	582.134	327.28	-26.67	327.28	-291.662
327.283	586.884	327.283	-24.045	327.283	-290.787
327.285	592.134	327.285	-22.045	327.285	-290.912
327.288	595.884	327.288	-19.795	327.288	-289.912
327.29	598.259	327.29	-19.795	327.29	-288.787
327.293	604.134	327.293	-19.295	327.293	-287.037
327.295	607.009	327.295	-18.67	327.295	-287.162
327.298	612.634	327.298	-18.795	327.298	-286.287
327.3	617.384	327.3	-17.67	327.3	-283.662
327.302	621.884	327.302	-16.295	327.302	-285.037
327.305	625.509	327.305	-17.045	327.305	-283.412
327.307	629.384	327.307	-15.92	327.307	-282.287
327.31	634.259	327.31	-15.545	327.31	-282.162
327.312	639.509	327.312	-13.795	327.312	-283.537
327.315	643.384	327.315	-12.42	327.315	-285.912
327.317	647.759	327.317	-9.42	327.317	-287.412
327.319	648.884	327.319	-9.92	327.319	-291.787
327.322	652.884	327.322	-7.795	327.322	-291.412
327.324	656.884	327.324	-4.92	327.324	-294.662
327.327	658.884	327.327	-3.545	327.327	-294.162
327.329	658.884	327.329	-1.545	327.329	-295.787
327.332	660.134	327.332	0.83	327.332	-297.787
327.334	659.884	327.334	2.955	327.334	-298.162
327.337	658.634	327.337	2.33	327.337	-299.037
327.339	659.009	327.339	-0.295	327.339	-300.287
327.341	660.259	327.341	-0.42	327.341	-301.037
327.344	658.134	327.344	-2.17	327.344	-302.787
327.346	660.384	327.346	-2.795	327.346	-302.412
327.349	661.384	327.349	-4.795	327.349	-304.537
327.351	662.634	327.351	-7.42	327.351	-304.912
327.354	662.384	327.354	-9.795	327.354	-305.037
327.356	661.259	327.356	-11.045	327.356	-305.287
327.358	661.134	327.358	-13.92	327.358	-305.037
327.361	658.759	327.361	-18.42	327.361	-304.787
327.363	659.259	327.363	-22.295	327.363	-302.787
327.366	658.759	327.366	-26.67	327.366	-303.037
327.368	656.884	327.368	-31.42	327.368	-300.787
327.371	654.884	327.371	-34.795	327.371	-298.787
327.373	651.509	327.373	-37.545	327.373	-299.287
327.376	647.759	327.376	-40.795	327.376	-298.162
[truncated: 3,123 more rows]

## Sheet: Fig. 2h
m/z	Intensity ()
26.0014	0.559
26.0042	0.344
26.007	0.291
26.0098	0.246
26.0126	0.129
26.0153	0.084
26.0181	0.047
26.0209	0.03
26.0237	0.033
26.0265	0.038
26.0292	0.037
26.032	0.008
26.0348	0
26.0376	0
26.0403	0
26.0431	0
26.0459	0
26.0487	0
26.0515	0
26.0542	0
26.057	0
26.0598	0
26.0626	0
26.0654	0
26.0681	0
26.0709	0
26.0737	0
26.0765	0
26.0793	0
26.082	0
26.0848	0
26.0876	0
26.0904	0
26.0932	0
26.0959	0
26.0987	0
26.1015	0
26.1043	0
26.1071	0
26.1098	0
26.1126	0
26.1154	0
26.1182	0
26.121	0
26.1237	0
26.1265	0
26.1293	0
26.1321	0
26.1349	0
26.1376	0
26.1404	0
26.1432	0
26.146	0
26.1488	0
26.1515	0
26.1543	0
26.1571	0
26.1599	0
26.1627	0
26.1654	0
26.1682	0
26.171	0
26.1738	0
26.1766	0
26.1794	0
26.1821	0
26.1849	0
26.1877	0
26.1905	0
26.1933	0
26.196	0
26.1988	0
26.2016	0.012
26.2044	0.01
26.2072	0
26.2099	0
26.2127	0
26.2155	0
26.2183	0
26.2211	0.014
26.2239	0.014
26.2266	0
26.2294	0
26.2322	0
26.235	0.01
26.2378	0.009
26.2405	0
26.2433	0
26.2461	0
26.2489	0
26.2517	0
26.2545	0
26.2572	0
26.26	0
26.2628	0
26.2656	0
26.2684	0
26.2711	0
26.2739	0
26.2767	0
26.2795	0
26.2823	0
26.2851	0
26.2878	0
26.2906	0
26.2934	0
26.2962	0
26.299	0
26.3017	0
26.3045	0
26.3073	0
26.3101	0
26.3129	0
26.3157	0
26.3184	0.011
26.3212	0.009
26.324	0
26.3268	0
26.3296	0
26.3324	0
26.3351	0
26.3379	0
26.3407	0
26.3435	0
26.3463	0
26.3491	0
26.3518	0
26.3546	0
26.3574	0
26.3602	0
26.363	0
26.3658	0
26.3685	0
26.3713	0
26.3741	0
26.3769	0
26.3797	0
26.3825	0
26.3852	0
26.388	0.009
26.3908	0
26.3936	0
26.3964	0
26.3992	0
26.4019	0
26.4047	0
26.4075	0
26.4103	0
26.4131	0
26.4159	0
26.4186	0
26.4214	0
26.4242	0
26.427	0
26.4298	0
26.4326	0
26.4353	0
26.4381	0
26.4409	0
26.4437	0
26.4465	0
26.4493	0
26.452	0
26.4548	0
26.4576	0
26.4604	0
26.4632	0
26.466	0
26.4688	0
26.4715	0
26.4743	0
26.4771	0
26.4799	0
26.4827	0
26.4855	0
26.4882	0
26.491	0
26.4938	0
26.4966	0
26.4994	0
26.5022	0
26.505	0
26.5077	0
26.5105	0
26.5133	0
26.5161	0
26.5189	0
26.5217	0
26.5245	0
26.5272	0
26.53	0
26.5328	0
26.5356	0
26.5384	0
26.5412	0
26.5439	0
26.5467	0
26.5495	0
26.5523	0
26.5551	0
26.5579	0
26.5607	0
26.5634	0
26.5662	0
26.569	0
26.5718	0
26.5746	0
26.5774	0
26.5802	0
26.5829	0
26.5857	0
26.5885	0
26.5913	0
26.5941	0
26.5969	0
26.5997	0
26.6025	0
26.6052	0
26.608	0
26.6108	0
26.6136	0
26.6164	0
26.6192	0
26.622	0
26.6247	0
26.6275	0
26.6303	0
26.6331	0
26.6359	0
26.6387	0
26.6415	0
26.6442	0
26.647	0
26.6498	0
26.6526	0
26.6554	0
26.6582	0
26.661	0
26.6638	0
26.6665	0
26.6693	0
26.6721	0
26.6749	0
26.6777	0
26.6805	0
26.6833	0
26.6861	0
26.6888	0
26.6916	0
26.6944	0
26.6972	0
26.7	0
26.7028	0
26.7056	0
26.7083	0
26.7111	0
26.7139	0
26.7167	0
26.7195	0
26.7223	0
26.7251	0
26.7279	0
26.7306	0
26.7334	0
26.7362	0
26.739	0
26.7418	0
26.7446	0
26.7474	0
26.7502	0
26.753	0
26.7557	0
26.7585	0
26.7613	0
26.7641	0
26.7669	0
26.7697	0
26.7725	0
26.7753	0
26.778	0
26.7808	0
26.7836	0
26.7864	0
26.7892	0
26.792	0
26.7948	0
26.7976	0
26.8004	0
26.8031	0
26.8059	0
26.8087	0
26.8115	0
26.8143	0
26.8171	0
26.8199	0
26.8227	0
26.8255	0
26.8282	0
26.831	0
26.8338	0
26.8366	0
26.8394	0
26.8422	0
26.845	0
26.8478	0
26.8506	0
26.8533	0
26.8561	0
26.8589	0.008
26.8617	0.01
26.8645	0
26.8673	0
26.8701	0
26.8729	0
26.8757	0
26.8784	0
26.8812	0
26.884	0
26.8868	0
26.8896	0
26.8924	0
26.8952	0
26.898	0
26.9008	0
26.9036	0
26.9063	0
26.9091	0
26.9119	0
26.9147	0
26.9175	0
26.9203	0
26.9231	0
26.9259	0
26.9287	0.012
26.9315	0.015
26.9342	0
26.937	0
26.9398	0
26.9426	0
26.9454	0
26.9482	0
26.951	0
26.9538	0
26.9566	0
26.9594	0
26.9621	0
26.9649	0
26.9677	0
26.9705	0
26.9733	0
26.9761	0
26.9789	0
26.9817	0.024
26.9845	0.099
26.9873	0.171
26.9901	0.204
26.9928	0.169
26.9956	0.138
26.9984	0.076
27.0012	0.064
27.004	0.059
27.0068	0.047
27.0096	0.017
27.0124	0
27.0152	0
27.018	0.009
27.0208	0.02
27.0235	0
27.0263	0
27.0291	0
27.0319	0
27.0347	0
27.0375	0
27.0403	0
27.0431	0
27.0459	0
27.0487	0
27.0515	0
27.0543	0
27.057	0
27.0598	0
27.0626	0
27.0654	0
27.0682	0
27.071	0
27.0738	0
27.0766	0
27.0794	0
27.0822	0
27.085	0
27.0878	0
27.0905	0
27.0933	0
27.0961	0
27.0989	0
27.1017	0
27.1045	0
27.1073	0
27.1101	0
27.1129	0
27.1157	0
27.1185	0
27.1213	0
27.1241	0
27.1268	0
27.1296	0
27.1324	0
27.1352	0
27.138	0
27.1408	0
27.1436	0
27.1464	0
27.1492	0
27.152	0
27.1548	0
27.1576	0
27.1604	0
27.1632	0
27.1659	0
27.1687	0
27.1715	0
27.1743	0
27.1771	0
27.1799	0
27.1827	0
27.1855	0
27.1883	0
27.1911	0
27.1939	0
27.1967	0
27.1995	0
27.2023	0
27.2051	0
27.2078	0
27.2106	0
27.2134	0
27.2162	0
27.219	0
27.2218	0
27.2246	0
27.2274	0
27.2302	0
27.233	0
27.2358	0
27.2386	0
27.2414	0
27.2442	0
27.247	0
27.2498	0
27.2525	0
27.2553	0
27.2581	0
27.2609	0
27.2637	0
27.2665	0
27.2693	0
27.2721	0
27.2749	0
27.2777	0
27.2805	0
27.2833	0
27.2861	0
27.2889	0
27.2917	0
27.2945	0
27.2973	0
27.3001	0
27.3028	0
27.3056	0
27.3084	0
27.3112	0
27.314	0
27.3168	0
27.3196	0
27.3224	0
27.3252	0
27.328	0
27.3308	0
27.3336	0
27.3364	0
27.3392	0
27.342	0
27.3448	0
27.3476	0
27.3504	0
27.3532	0
27.356	0
27.3587	0
27.3615	0
27.3643	0
27.3671	0
27.3699	0
27.3727	0
27.3755	0
27.3783	0
27.3811	0
27.3839	0
27.3867	0
27.3895	0
27.3923	0
27.3951	0
27.3979	0
27.4007	0
27.4035	0
27.4063	0
27.4091	0
27.4119	0
27.4147	0
27.4175	0
27.4203	0
27.4231	0
27.4258	0
27.4286	0
27.4314	0
27.4342	0
27.437	0
27.4398	0
27.4426	0
27.4454	0
27.4482	0
27.451	0
27.4538	0
27.4566	0
27.4594	0
27.4622	0
27.465	0
27.4678	0
27.4706	0
27.4734	0
27.4762	0
27.479	0
27.4818	0
27.4846	0
27.4874	0
27.4902	0
27.493	0
27.4958	0
27.4986	0
27.5014	0
27.5042	0
27.507	0
27.5097	0
27.5125	0
27.5153	0
27.5181	0
27.5209	0
27.5237	0
27.5265	0
27.5293	0
27.5321	0
27.5349	0
27.5377	0
27.5405	0
27.5433	0
27.5461	0
27.5489	0
27.5517	0
27.5545	0
27.5573	0
27.5601	0
27.5629	0
27.5657	0
27.5685	0
27.5713	0
27.5741	0
27.5769	0
27.5797	0
27.5825	0
27.5853	0
27.5881	0
27.5909	0
27.5937	0
27.5965	0
27.5993	0
27.6021	0
27.6049	0
27.6077	0
27.6105	0
27.6133	0
27.6161	0
27.6189	0
27.6217	0
27.6245	0
27.6273	0
27.6301	0
27.6329	0
27.6357	0
27.6385	0
27.6413	0
27.6441	0
27.6469	0
27.6497	0
27.6525	0
27.6553	0
27.6581	0
27.6608	0
27.6636	0
27.6664	0
27.6692	0
27.672	0
27.6748	0
27.6776	0
27.6804	0
27.6832	0
27.686	0
27.6888	0
27.6916	0
27.6944	0
27.6972	0
27.7	0
27.7028	0
27.7056	0
27.7084	0
27.7112	0
27.714	0
27.7168	0
27.7196	0
27.7224	0
27.7252	0
27.728	0
27.7308	0
27.7336	0
27.7364	0
27.7392	0
27.742	0
27.7448	0
27.7476	0
27.7504	0
27.7532	0
27.756	0
27.7588	0
27.7616	0
27.7644	0
27.7672	0
27.77	0
27.7728	0
27.7756	0
27.7784	0
27.7812	0
27.784	0
27.7868	0
27.7896	0
27.7924	0
27.7952	0
27.798	0
27.8008	0
27.8036	0
27.8064	0
27.8092	0
27.812	0
27.8149	0
27.8177	0
27.8205	0
27.8233	0
27.8261	0
27.8289	0
27.8317	0
27.8345	0
27.8373	0
27.8401	0
27.8429	0
27.8457	0
27.8485	0
27.8513	0
27.8541	0
27.8569	0
27.8597	0
27.8625	0
27.8653	0
27.8681	0
27.8709	0
27.8737	0
27.8765	0
27.8793	0
27.8821	0
27.8849	0
27.8877	0
27.8905	0
27.8933	0
27.8961	0
27.8989	0
27.9017	0
27.9045	0
27.9073	0
27.9101	0
27.9129	0
27.9157	0
27.9185	0
27.9213	0
27.9241	0
27.9269	0
27.9297	0
27.9325	0
27.9353	0
27.9381	0
27.9409	0
27.9437	0
27.9465	0
27.9493	0
27.9521	0
27.9549	0
27.9577	0
27.9605	0
27.9633	0
27.9662	0
27.969	0
27.9718	0
27.9746	0
27.9774	0.009
27.9802	0.038
27.983	0.055
27.9858	0.059
27.9886	0.039
27.9914	0.047
27.9942	0.054
27.997	0.069
27.9998	0.036
28.0026	0.012
28.0054	0
28.0082	0
28.011	0
28.0138	0
28.0166	0
28.0194	0
28.0222	0
28.025	0
28.0278	0
28.0306	0
28.0334	0
28.0362	0
28.039	0
28.0418	0.021
28.0446	0.036
28.0474	0.034
28.0503	0.015
28.0531	0
28.0559	0
28.0587	0
28.0615	0
28.0643	0
28.0671	0.01
28.0699	0.031
28.0727	0.024
28.0755	0.009
28.0783	0
28.0811	0
28.0839	0
28.0867	0
28.0895	0
28.0923	0
28.0951	0
28.0979	0
28.1007	0
28.1035	0
28.1063	0
28.1091	0
28.1119	0
28.1147	0
28.1176	0
28.1204	0
28.1232	0
28.126	0
28.1288	0
28.1316	0
28.1344	0
28.1372	0
28.14	0
28.1428	0
28.1456	0
28.1484	0
28.1512	0
28.154	0
28.1568	0
28.1596	0
28.1624	0
28.1652	0
28.168	0
28.1708	0
28.1737	0
28.1765	0
28.1793	0
28.1821	0
28.1849	0
28.1877	0
28.1905	0
28.1933	0
28.1961	0
28.1989	0
28.2017	0
28.2045	0
28.2073	0
28.2101	0
28.2129	0
28.2157	0
28.2185	0
28.2213	0
28.2242	0
28.227	0
28.2298	0
28.2326	0
28.2354	0
28.2382	0
28.241	0
28.2438	0
28.2466	0
28.2494	0
28.2522	0
28.255	0
28.2578	0
28.2606	0
28.2634	0
28.2662	0
28.2691	0
28.2719	0
28.2747	0
28.2775	0
28.2803	0.01
28.2831	0
28.2859	0
28.2887	0
28.2915	0
28.2943	0
28.2971	0
28.2999	0
28.3027	0
28.3055	0
28.3083	0
28.3112	0
28.314	0
28.3168	0
28.3196	0
28.3224	0
28.3252	0
28.328	0
28.3308	0
28.3336	0
28.3364	0
28.3392	0
28.342	0
28.3448	0
28.3476	0
28.3505	0
28.3533	0
28.3561	0
28.3589	0
28.3617	0
28.3645	0
28.3673	0
28.3701	0
28.3729	0
28.3757	0
28.3785	0
28.3813	0
28.3841	0
28.387	0
28.3898	0
28.3926	0
28.3954	0
28.3982	0
28.401	0
28.4038	0
28.4066	0
28.4094	0
28.4122	0
28.415	0
28.4178	0
28.4207	0
28.4235	0
28.4263	0
28.4291	0
28.4319	0
28.4347	0
28.4375	0
28.4403	0
28.4431	0
28.4459	0
28.4487	0
28.4515	0
28.4544	0
28.4572	0
28.46	0
28.4628	0
28.4656	0
28.4684	0
28.4712	0
28.474	0
28.4768	0
28.4796	0
28.4824	0
28.4853	0
28.4881	0
28.4909	0
28.4937	0
28.4965	0
28.4993	0
28.5021	0
28.5049	0
28.5077	0
28.5105	0
28.5133	0
28.5162	0
28.519	0
28.5218	0
28.5246	0
28.5274	0
28.5302	0
28.533	0
28.5358	0
28.5386	0
28.5414	0
28.5443	0
28.5471	0
28.5499	0
28.5527	0
28.5555	0
28.5583	0
28.5611	0
28.5639	0
28.5667	0
28.5695	0
28.5724	0
28.5752	0
28.578	0
28.5808	0
28.5836	0
28.5864	0
28.5892	0
28.592	0
28.5948	0
28.5976	0
28.6005	0
28.6033	0
28.6061	0
28.6089	0
28.6117	0
28.6145	0
28.6173	0
28.6201	0
28.6229	0
28.6258	0
28.6286	0
28.6314	0
28.6342	0
28.637	0
28.6398	0
28.6426	0
28.6454	0
28.6482	0
28.6511	0
28.6539	0
28.6567	0
28.6595	0
28.6623	0
28.6651	0
28.6679	0
28.6707	0
28.6735	0
28.6764	0
28.6792	0
28.682	0
28.6848	0
28.6876	0
28.6904	0
28.6932	0
28.696	0
28.6988	0
28.7017	0
28.7045	0
28.7073	0
28.7101	0
28.7129	0
28.7157	0
28.7185	0
28.7213	0
28.7242	0
28.727	0
28.7298	0
28.7326	0
28.7354	0
28.7382	0
28.741	0
28.7438	0
28.7467	0
28.7495	0
28.7523	0
28.7551	0.008
28.7579	0
28.7607	0
28.7635	0
28.7663	0
28.7692	0
28.772	0
28.7748	0
28.7776	0
28.7804	0
28.7832	0
28.786	0
28.7888	0
28.7917	0
28.7945	0
28.7973	0
28.8001	0
28.8029	0
28.8057	0
28.8085	0
28.8113	0
28.8142	0
28.817	0
28.8198	0
28.8226	0
28.8254	0
28.8282	0
28.831	0
28.8339	0
28.8367	0
28.8395	0
28.8423	0
28.8451	0
28.8479	0
28.8507	0
28.8535	0
28.8564	0
28.8592	0
28.862	0
28.8648	0
28.8676	0
28.8704	0
28.8732	0
28.8761	0
28.8789	0
28.8817	0
28.8845	0
28.8873	0
28.8901	0
28.8929	0
28.8958	0
28.8986	0
28.9014	0
28.9042	0
28.907	0
28.9098	0
28.9126	0
28.9155	0.015
28.9183	0.042
28.9211	0.056
28.9239	0.033
28.9267	0.008
28.9295	0
28.9323	0
28.9352	0
28.938	0
28.9408	0
28.9436	0
28.9464	0
28.9492	0
28.952	0
28.9549	0
28.9577	0
28.9605	0
28.9633	0
28.9661	0
28.9689	0
28.9717	0
28.9746	0
28.9774	0
28.9802	0
28.983	0
28.9858	0
28.9886	0
28.9915	0
28.9943	0
28.9971	0
28.9999	0
29.0027	0
29.0055	0
29.0083	0
29.0112	0
29.014	0
29.0168	0
29.0196	0
29.0224	0
29.0252	0.01
29.0281	0.029
29.0309	0.041
29.0337	0.026
29.0365	0
29.0393	0
29.0421	0
29.0449	0
29.0478	0
29.0506	0
29.0534	0
29.0562	0
29.059	0
29.0618	0
29.0647	0
29.0675	0
29.0703	0
29.0731	0
29.0759	0
29.0787	0
29.0816	0
29.0844	0
29.0872	0
29.09	0
29.0928	0
29.0956	0
29.0985	0
29.1013	0
29.1041	0
29.1069	0
29.1097	0
29.1125	0
29.1154	0
29.1182	0
29.121	0
29.1238	0
29.1266	0
29.1294	0
29.1323	0
29.1351	0
29.1379	0
29.1407	0
29.1435	0
29.1463	0
29.1492	0
29.152	0
29.1548	0
29.1576	0
29.1604	0
29.1632	0
29.1661	0
29.1689	0
29.1717	0
29.1745	0
29.1773	0
29.1802	0
29.183	0
29.1858	0
29.1886	0
29.1914	0
29.1942	0
29.1971	0
29.1999	0
29.2027	0
29.2055	0
29.2083	0
29.2111	0
29.214	0
29.2168	0
29.2196	0
29.2224	0
29.2252	0
29.2281	0
29.2309	0
29.2337	0
29.2365	0
29.2393	0
29.2421	0
29.245	0
29.2478	0
29.2506	0
29.2534	0
29.2562	0
29.2591	0
29.2619	0.008
29.2647	0
29.2675	0
29.2703	0
29.2732	0
29.276	0
29.2788	0
29.2816	0
29.2844	0
29.2872	0
29.2901	0
29.2929	0
29.2957	0
29.2985	0
29.3013	0
29.3042	0
29.307	0
29.3098	0
29.3126	0
29.3154	0
29.3183	0
29.3211	0
29.3239	0
29.3267	0
29.3295	0
29.3324	0
29.3352	0
29.338	0
29.3408	0
29.3436	0
29.3464	0
29.3493	0
29.3521	0
29.3549	0
29.3577	0
29.3605	0
29.3634	0
29.3662	0
29.369	0
29.3718	0
29.3746	0
29.3775	0
29.3803	0
29.3831	0
29.3859	0
29.3887	0
29.3916	0
29.3944	0
29.3972	0
29.4	0
29.4028	0
29.4057	0
29.4085	0
29.4113	0
29.4141	0
29.4169	0
29.4198	0
29.4226	0
29.4254	0
29.4282	0
29.4311	0
29.4339	0
29.4367	0
29.4395	0
29.4423	0
29.4452	0
29.448	0
29.4508	0
29.4536	0
29.4564	0
29.4593	0
29.4621	0
29.4649	0
29.4677	0
29.4705	0
29.4734	0
29.4762	0
29.479	0
29.4818	0
29.4846	0
29.4875	0
29.4903	0
29.4931	0
29.4959	0
29.4988	0
29.5016	0
29.5044	0
29.5072	0
29.51	0
29.5129	0
29.5157	0
29.5185	0
29.5213	0
29.5241	0
29.527	0
29.5298	0
29.5326	0
29.5354	0
29.5383	0
29.5411	0
29.5439	0
29.5467	0
29.5495	0
29.5524	0
29.5552	0
29.558	0
29.5608	0
29.5637	0
29.5665	0
29.5693	0
29.5721	0
29.5749	0
29.5778	0
29.5806	0
29.5834	0
29.5862	0
29.5891	0
29.5919	0
29.5947	0
29.5975	0
29.6003	0
29.6032	0
29.606	0
29.6088	0
29.6116	0
29.6145	0
29.6173	0
29.6201	0
29.6229	0
29.6258	0
29.6286	0
29.6314	0
29.6342	0
29.637	0
29.6399	0
29.6427	0
29.6455	0
29.6483	0
29.6512	0
29.654	0
29.6568	0
29.6596	0
29.6625	0
29.6653	0
29.6681	0
29.6709	0
29.6737	0
29.6766	0
29.6794	0
29.6822	0
29.685	0
29.6879	0
29.6907	0
29.6935	0
29.6963	0
29.6992	0
29.702	0
29.7048	0
29.7076	0
29.7105	0
29.7133	0
29.7161	0
29.7189	0
29.7218	0
29.7246	0
29.7274	0
29.7302	0
29.7331	0
29.7359	0
29.7387	0
29.7415	0
29.7443	0
29.7472	0
29.75	0
29.7528	0
29.7556	0
29.7585	0
29.7613	0
29.7641	0
29.7669	0
29.7698	0
29.7726	0
29.7754	0
29.7782	0
29.7811	0
29.7839	0
29.7867	0
29.7895	0
29.7924	0
29.7952	0
29.798	0
29.8008	0
29.8037	0
29.8065	0
29.8093	0
29.8121	0
29.815	0
29.8178	0
29.8206	0
29.8234	0
29.8263	0
29.8291	0
29.8319	0
29.8347	0
29.8376	0
29.8404	0
29.8432	0
29.846	0
29.8489	0
29.8517	0
29.8545	0
29.8574	0
29.8602	0
29.863	0
29.8658	0
29.8687	0
29.8715	0
29.8743	0
29.8771	0
29.88	0
29.8828	0
29.8856	0
29.8884	0
29.8913	0
29.8941	0
29.8969	0
29.8997	0
29.9026	0
29.9054	0
29.9082	0
29.911	0
29.9139	0
29.9167	0.008
29.9195	0
29.9224	0
29.9252	0
29.928	0
29.9308	0
29.9337	0
29.9365	0
29.9393	0
29.9421	0
29.945	0
29.9478	0
29.9506	0
29.9534	0
29.9563	0
29.9591	0
29.9619	0
29.9648	0
29.9676	0
29.9704	0
29.9732	0
29.9761	0
29.9789	0.012
29.9817	0.03
29.9845	0.04
29.9874	0.02
29.9902	0
29.993	0
29.9959	0
29.9987	0
30.0015	0
30.0043	0
30.0072	0
30.01	0
30.0128	0
30.0156	0
30.0185	0
30.0213	0
30.0241	0
30.027	0.013
30.0298	0.021
30.0326	0.025
30.0354	0.04
30.0383	0.035
30.0411	0.009
30.0439	0
30.0468	0.011
30.0496	0.025
30.0524	0.021
30.0552	0.008
30.0581	0
30.0609	0
30.0637	0
30.0666	0
30.0694	0
30.0722	0
30.075	0
30.0779	0
30.0807	0
30.0835	0
30.0864	0
30.0892	0
30.092	0
30.0948	0
30.0977	0
30.1005	0
30.1033	0
30.1062	0
30.109	0
30.1118	0
30.1146	0
30.1175	0
30.1203	0
30.1231	0
30.126	0
30.1288	0
30.1316	0
30.1344	0
30.1373	0
30.1401	0
30.1429	0
30.1458	0
30.1486	0
30.1514	0
30.1542	0
30.1571	0
30.1599	0
30.1627	0
30.1656	0
30.1684	0
30.1712	0
30.1741	0
30.1769	0
30.1797	0
30.1825	0
30.1854	0
30.1882	0
30.191	0
30.1939	0
30.1967	0
30.1995	0
30.2023	0
30.2052	0
30.208	0
30.2108	0
30.2137	0
30.2165	0
30.2193	0
30.2222	0
30.225	0
30.2278	0
30.2306	0
30.2335	0
30.2363	0
30.2391	0
30.242	0
30.2448	0
30.2476	0
30.2505	0
30.2533	0
30.2561	0
30.259	0
30.2618	0
30.2646	0
30.2674	0
30.2703	0
30.2731	0
30.2759	0
30.2788	0
30.2816	0
30.2844	0
30.2873	0
30.2901	0
30.2929	0
30.2958	0
30.2986	0
30.3014	0
30.3042	0
30.3071	0
30.3099	0
30.3127	0
30.3156	0
30.3184	0
30.3212	0
30.3241	0
30.3269	0
30.3297	0
30.3326	0
30.3354	0
30.3382	0
30.3411	0
30.3439	0
30.3467	0
30.3496	0
30.3524	0
30.3552	0
30.358	0
30.3609	0
30.3637	0
30.3665	0
30.3694	0
30.3722	0
30.375	0
30.3779	0
30.3807	0
30.3835	0
30.3864	0
30.3892	0
30.392	0
30.3949	0
30.3977	0
30.4005	0
30.4034	0
30.4062	0
30.409	0
30.4119	0
30.4147	0
30.4175	0
30.4204	0
30.4232	0
30.426	0
30.4289	0
30.4317	0
30.4345	0
30.4374	0
30.4402	0
30.443	0
30.4458	0
30.4487	0
30.4515	0
30.4543	0
30.4572	0
30.46	0
30.4628	0
30.4657	0
30.4685	0
30.4713	0
30.4742	0
30.477	0
30.4798	0
30.4827	0
30.4855	0
30.4883	0
30.4912	0
30.494	0
30.4968	0
30.4997	0
30.5025	0
30.5053	0
30.5082	0
30.511	0
30.5138	0
30.5167	0
30.5195	0
30.5223	0
30.5252	0
30.528	0
30.5309	0
30.5337	0
30.5365	0
30.5394	0
30.5422	0
30.545	0
30.5479	0
30.5507	0
30.5535	0
30.5564	0
30.5592	0
30.562	0
30.5649	0
30.5677	0
30.5705	0
30.5734	0
30.5762	0
30.579	0
30.5819	0
30.5847	0
30.5875	0
30.5904	0
30.5932	0
30.596	0
30.5989	0
30.6017	0
30.6045	0
30.6074	0
30.6102	0
30.613	0
30.6159	0
30.6187	0
30.6216	0
30.6244	0
30.6272	0
30.6301	0
30.6329	0
30.6357	0
30.6386	0
30.6414	0
30.6442	0
30.6471	0
30.6499	0
30.6527	0.008
30.6556	0
30.6584	0
30.6612	0
30.6641	0
30.6669	0
30.6698	0
30.6726	0
30.6754	0
30.6783	0
30.6811	0
30.6839	0
30.6868	0
30.6896	0
30.6924	0
30.6953	0
30.6981	0
30.7009	0
30.7038	0
30.7066	0
30.7095	0
30.7123	0
30.7151	0
30.718	0
30.7208	0
30.7236	0
30.7265	0
30.7293	0
30.7321	0
30.735	0
30.7378	0
30.7407	0
30.7435	0
30.7463	0
30.7492	0
30.752	0
30.7548	0
30.7577	0
30.7605	0
30.7633	0
30.7662	0
30.769	0
30.7719	0
30.7747	0
30.7775	0.008
30.7804	0
30.7832	0
30.786	0
30.7889	0
30.7917	0
30.7946	0
30.7974	0
30.8002	0
30.8031	0
30.8059	0
30.8087	0
30.8116	0
30.8144	0
30.8172	0
30.8201	0
30.8229	0
30.8258	0
30.8286	0
30.8314	0
30.8343	0
30.8371	0
30.8399	0
30.8428	0
30.8456	0
30.8485	0
30.8513	0
30.8541	0
30.857	0
30.8598	0
30.8626	0
30.8655	0
30.8683	0
30.8712	0
30.874	0
30.8768	0
30.8797	0
30.8825	0
30.8854	0
30.8882	0
30.891	0
30.8939	0
30.8967	0
30.8995	0
30.9024	0
30.9052	0
30.9081	0
30.9109	0
30.9137	0
30.9166	0
30.9194	0
30.9223	0.008
30.9251	0.02
30.9279	0.017
30.9308	0
30.9336	0
30.9364	0
30.9393	0
30.9421	0
30.945	0
30.9478	0
30.9506	0
30.9535	0
30.9563	0
30.9592	0
30.962	0
30.9648	0
30.9677	0
30.9705	0
30.9734	0
30.9762	0
30.979	0
30.9819	0
30.9847	0
30.9875	0
30.9904	0
30.9932	0
30.9961	0
30.9989	0
31.0017	0
31.0046	0
31.0074	0
31.0103	0
31.0131	0
31.0159	0
31.0188	0
31.0216	0
31.0245	0
31.0273	0
31.0301	0.012
31.033	0.022
31.0358	0.021
31.0387	0.01
31.0415	0
31.0443	0
31.0472	0
31.05	0
31.0529	0
31.0557	0
31.0585	0
31.0614	0
31.0642	0
31.0671	0
31.0699	0
31.0727	0
31.0756	0
31.0784	0
31.0813	0
31.0841	0
31.0869	0
31.0898	0
31.0926	0
31.0955	0
31.0983	0
31.1012	0
31.104	0
31.1068	0
31.1097	0
31.1125	0
31.1154	0
31.1182	0
31.121	0
31.1239	0
31.1267	0
31.1296	0
31.1324	0
31.1352	0
31.1381	0
31.1409	0
31.1438	0
31.1466	0
31.1495	0
31.1523	0
31.1551	0
31.158	0
31.1608	0
31.1637	0
31.1665	0
31.1693	0
31.1722	0
31.175	0
31.1779	0
31.1807	0
31.1835	0
31.1864	0
31.1892	0
31.1921	0
31.1949	0
31.1978	0
31.2006	0
31.2034	0
31.2063	0
31.2091	0
31.212	0
31.2148	0
31.2177	0
31.2205	0
31.2233	0
31.2262	0
31.229	0
31.2319	0
31.2347	0
31.2375	0
31.2404	0
31.2432	0
31.2461	0
31.2489	0
31.2518	0
31.2546	0
31.2574	0
31.2603	0
31.2631	0
31.266	0
31.2688	0
31.2717	0
31.2745	0
31.2773	0
31.2802	0
31.283	0
31.2859	0
31.2887	0
31.2916	0
31.2944	0
31.2972	0
31.3001	0
31.3029	0
31.3058	0
31.3086	0
31.3115	0
31.3143	0
31.3171	0
31.32	0
31.3228	0
31.3257	0
31.3285	0.008
31.3314	0
31.3342	0
31.3371	0
31.3399	0
31.3427	0
31.3456	0
31.3484	0
31.3513	0
31.3541	0
31.357	0
31.3598	0
31.3626	0
31.3655	0
31.3683	0
31.3712	0
31.374	0
31.3769	0
31.3797	0
31.3826	0
31.3854	0
31.3882	0
31.3911	0
31.3939	0
31.3968	0
31.3996	0
31.4025	0
31.4053	0
31.4082	0
31.411	0
31.4138	0
31.4167	0
31.4195	0
31.4224	0
31.4252	0
31.4281	0
31.4309	0
31.4338	0
31.4366	0
31.4394	0
31.4423	0
31.4451	0
31.448	0
31.4508	0
31.4537	0
31.4565	0
31.4594	0
31.4622	0
31.465	0
31.4679	0
31.4707	0
31.4736	0
31.4764	0
31.4793	0
31.4821	0
31.485	0
31.4878	0
31.4907	0
31.4935	0
31.4963	0
31.4992	0
31.502	0
31.5049	0
31.5077	0
31.5106	0
31.5134	0
31.5163	0.008
31.5191	0
31.522	0
31.5248	0
31.5277	0
31.5305	0
31.5333	0
31.5362	0
31.539	0
31.5419	0
31.5447	0
31.5476	0
31.5504	0
31.5533	0
31.5561	0
31.559	0
31.5618	0
31.5647	0
31.5675	0
31.5703	0
31.5732	0
31.576	0
31.5789	0
31.5817	0
31.5846	0
31.5874	0
31.5903	0
31.5931	0
31.596	0
31.5988	0
31.6017	0
31.6045	0
31.6073	0
31.6102	0
31.613	0
31.6159	0
31.6187	0
31.6216	0
[truncated: 7,843 more rows]

[truncated: 40 more sheets: Fig. 2i, Fig. 2j, Fig. 2k, Fig. 2l, Fig. 3a, Fig. 3b, Fig. 3c, Fig. 3f, Fig. 4b, Fig. 4c, Fig. 4d, Fig. 4f, Fig. 5b, Fig. 5d, Fig. 5e, Fig. 5g, Supplementary Fig. 18, Supplementary Fig. 19, Supplementary Fig. 20, Supplementary Fig. 21 …]
